# Supplementary material for: Consumer behavior in the model of the circular economy in the field of handling discarded items
Source: PLoS One. 2024 Mar 21;19(3):e0300707. doi: 10.1371/journal.pone.0300707 (PMC10956815; doi:10.1371/journal.pone.0300707)
Supplement: S1 Data — (XLS) [file pone.0300707.s001.xls]

## Sheet: věechny data
Čas	Dokončeno_za	Zdroj	Q1_1	Q1_2	Q1_3	Q1_4	Q1_5	Q1_6	Q1_7	Q1_8	Q1_9	Q1_10	Q1_11	Q1_12	Q2_1_1	Q2_1_2	Q2_1_3	Q2_1_4	Q2_2_1	Q2_2_2	Q2_2_3	Q2_2_4	Q2_3_1	Q2_3_2	Q2_3_3	Q2_3_4	Q2_4_1	Q2_4_2	Q2_4_3	Q2_4_4	Q2_5_1	Q2_5_2	Q2_5_3	Q2_5_4	Q2_6_1	Q2_6_2	Q2_6_3	Q2_6_4	Q2_7_1	Q2_7_2	Q2_7_3	Q2_7_4	Q2_8_1	Q2_8_2	Q2_8_3	Q2_8_4	Q2_9_1	Q2_9_2	Q2_9_3
1899-12-31 11:55:25	1899-12-31 00:19:21	Přímý odkaz	1	5	2	7	9	4	10	11	3	8	6	12	0	0	5	95	0	0	5	95	0	0	5	95	0	5	5	90	0	5	5	90	0	5	5	90	0	0	0	100	0	10	0	90	0	10	0
1899-12-31 13:32:42	1899-12-31 00:34:01	Přímý odkaz	6	11	4	2	3	9	8	12	5	1	7	10	55	5	20	30	5	5	70	20	5	0	70	25	60	10	10	20	5	10	50	35	10	20	50	20	10	0	0	90	5	20	5	70	0	0	20
1899-12-31 13:32:42	1899-12-31 00:34:01	Přímý odkaz	6	11	4	2	3	9	8	12	5	1	7	10	55	5	20	30	5	5	70	20	5	0	70	25	60	10	10	20	5	10	50	35	10	20	50	20	10	0	0	90	5	20	5	70	0	0	20
1899-12-31 23:09:54	1899-12-31 00:14:49	Přímý odkaz	2	12	4	3	9	6	7	10	5	1	8	11	0	0	20	80	0	0	0	100	0	0	50	50	0	80	10	10	0	100	0	0	0	75	25	0	0	0	0	100	0	75	25	0	0	100	0
1899-12-31 22:32:19	1899-12-31 00:51:45	Přímý odkaz	2	1	3	9	6	10	8	12	4	7	5	11	20	0	0	80	40	0	0	60	80	0	20	0	40	10	10	40	10	30	30	30	10	10	10	70	10	0	0	90	0	0	0	100	0	0	0
1899-12-31 21:13:09	1899-12-31 00:01:05	Přímý odkaz	7	1	3	5	8	4	2	6	9	10	11	12	10	20	20	60	15	0	5	80	0	0	0	100	0	0	0	100	5	30	15	50	0	0	0	100	0	0	0	100	0	0	0	100	0	10	0
1899-12-31 22:23:14	1899-12-31 00:11:43	Přímý odkaz	1	2	3	5	8	7	6	12	9	4	10	11	75	0	0	25	100	0	0	0	100	0	0	0	100	0	0	0	50	50	0	0	100	50	0	0	100	0	0	0	50	50	0	0	100	0	0
1899-12-31 08:51:30	1899-12-31 00:12:39	Přímý odkaz	1	2	3	6	5	8	7	9	4	11	10	12	60	0	15	35	60	0	0	40	30	0	0	70	10	0	30	60	40	20	0	40	85	0	0	15	90	0	0	10	80	20	0	0	0	0	0
1899-12-31 10:07:53	1899-12-31 00:17:07	Přímý odkaz	1	3	2	5	8	9	11	12	10	6	7	4	0	0	0	20	10	0	0	0	0	0	0	10	0	0	0	20	0	0	0	5	0	0	0	5	0	0	0	5	0	0	0	5	0	0	0
1899-12-31 08:51:30	1899-12-31 00:12:39	Přímý odkaz	1	2	3	6	5	8	7	9	4	11	10	12	60	0	15	35	60	0	0	40	30	0	0	70	10	0	30	60	40	20	0	40	85	0	0	15	90	0	0	10	80	20	0	0	0	0	0
1899-12-31 09:32:59	1899-12-31 00:48:09	Přímý odkaz	8	12	4	1	3	10	6	11	7	2	5	9	30	0	30	40	45	0	25	30	30	0	20	50	10	20	40	30	20	0	30	50	10	40	20	30	20	0	20	60	0	70	25	5	5	50	30
1899-12-31 22:43:49	1899-12-31 00:36:15	Přímý odkaz	11	7	3	2	4	10	6	12	5	1	9	8	100	0	0	0	100	0	0	0	100	0	0	0	60	20	10	10	75	20	5	0	20	50	30	0	100	0	0	0	10	60	10	20	0	20	0
1899-12-31 08:51:30	1899-12-31 00:12:39	Přímý odkaz	1	2	3	6	5	8	7	9	4	11	10	12	60	0	15	35	60	0	0	40	30	0	0	70	10	0	30	60	40	20	0	40	85	0	0	15	90	0	0	10	80	20	0	0	0	0	0
1899-12-31 17:21:15	1899-12-31 00:33:46	Přímý odkaz	5	6	1	3	4	7	8	12	9	2	11	10	50	25	15	10	80	5	5	10	90	0	10	0	30	40	15	15	85	5	5	5	95	0	0	5	80	0	5	15	50	0	0	50	75	0	0
1899-12-31 18:06:16	1899-12-31 00:17:34	Přímý odkaz	10	12	3	2	4	8	6	7	5	1	9	11	20	0	0	80	10	0	0	90	100	0	0	0	20	0	60	20	50	0	50	0	0	40	0	60	5	0	0	95	60	30	10	0	0	20	0
1899-12-31 16:52:10	1899-12-31 01:40:33	Přímý odkaz	9	10	1	2	4	5	7	12	6	3	11	8	10	0	0	90	100	0	0	0	100	0	0	0	80	0	20	0	20	0	80	0	0	0	0	100	100	0	0	0	0	0	0	100	0	0	0
1899-12-31 19:06:09	1899-12-31 00:40:12	Přímý odkaz	6	10	1	2	9	11	7	12	8	3	5	4	50	0	0	50	50	0	0	50	0	0	100	0	15	30	55	0	60	20	20	0	0	30	20	50	0	0	0	100	0	20	50	30	0	30	35
1899-12-31 22:38:58	1899-12-31 00:16:36	Přímý odkaz	5	9	1	4	6	8	10	11	7	3	2	12	10	5	5	80	10	0	0	90	0	0	0	100	10	0	90	0	25	25	25	25	50	0	50	0	100	0	0	0	0	0	0	100	0	0	0
1899-12-31 21:50:58	1899-12-31 00:52:51	Přímý odkaz	7	9	4	2	10	8	1	11	5	3	6	12	0	0	0	100	100	0	0	0	100	0	0	0	50	0	40	10	90	0	0	10	30	0	0	70	90	0	0	10	10	0	0	90	20	0	0
1899-12-31 17:40:19	1899-12-31 00:28:41	Přímý odkaz	10	12	8	5	4	6	9	11	3	1	7	2	5	0	5	90	100	0	0	0	0	0	100	0	90	0	10	0	50	0	0	50	0	0	0	100	0	0	0	100	0	0	0	100	0	0	0
1899-12-31 20:53:35	1899-12-31 00:24:54	Přímý odkaz	1	2	3	4	5	6	7	8	9	10	11	12	60	10	15	15	10	0	0	90	100	0	0	0	100	0	0	0	10	30	60	0	0	0	0	100	100	0	0	0	0	0	0	100	0	0	0
1899-12-31 22:40:00	1899-12-31 00:58:25	Přímý odkaz	8	10	1	3	6	11	2	9	5	4	12	7	25	0	25	50	100	0	0	0	100	0	0	0	10	50	30	10	25	25	0	50	30	10	10	50	80	0	0	20	20	50	0	30	0	0	0
1899-12-31 22:10:24	1899-12-31 00:13:15	Přímý odkaz	3	2	4	7	9	10	5	12	1	6	11	8	50	0	0	50	80	0	0	20	50	0	0	50	100	0	0	0	100	0	0	0	100	0	0	0	100	0	0	0	80	20	0	0	90	10	0
1899-12-31 12:19:57	1899-12-31 01:35:10	Přímý odkaz	10	5	2	1	7	3	4	12	9	6	11	8	0	0	0	100	0	0	100	0	0	0	100	0	50	0	50	0	0	0	100	0	50	0	50	0	100	0	0	0	0	0	100	0	100	0	0
1899-12-31 20:28:35	1899-12-31 00:26:15	Přímý odkaz	1	2	7	4	8	5	9	10	3	12	6	11	10	20	50	20	85	5	5	5	80	10	5	5	10	10	30	50	20	20	30	30	5	5	10	80	5	15	20	60	5	5	20	70	10	20	5
1899-12-31 23:24:05	1899-12-31 00:37:50	Přímý odkaz	3	9	1	5	10	11	2	12	4	6	8	7	20	0	5	75	75	10	10	5	90	0	10	0	5	20	15	60	50	20	0	30	0	20	20	40	10	0	0	90	O	20	10	70	0	0	0
1899-12-31 09:36:07	1899-12-31 00:58:06	Přímý odkaz	2	3	4	6	9	1	7	12	5	10	8	11	20	20	40	20	40	0	10	50	10	0	20	70	0	10	20	70	5	45	10	40	0	20	0	80	0	0	0	100	50	0	0	50	0	0	0
1899-12-31 13:32:42	1899-12-31 00:34:01	Přímý odkaz	6	11	4	2	3	9	8	12	5	1	7	10	55	5	20	30	5	5	70	20	5	0	70	25	60	10	10	20	5	10	50	35	10	20	50	20	10	0	0	90	5	20	5	70	0	0	20
1899-12-31 17:19:18	1899-12-31 00:11:52	Přímý odkaz	2	1	6	7	8	10	3	11	5	4	9	12	100	0	0	0	50	0	0	50	0	0	0	100	0	50	0	50	0	0	50	50	0	0	0	100	0	0	0	100	0	0	0	100	0	50	0
1899-12-31 07:41:51	1899-12-31 00:51:36	Přímý odkaz	1	5	2	6	7	8	9	10	3	4	11	12	60	5	25	10	80	0	0	20	0	15	75	10	10	40	40	10	10	60	25	5	50	35	10	5	25	25	25	25	25	60	10	5	10	40	10
1899-12-31 10:22:50	1899-12-31 01:03:18	Přímý odkaz	10	12	1	5	6	9	7	8	2	4	11	3	20	0	0	80	20	0	0	80	20	0	0	80	10	0	20	70	10	0	20	70	20	0	0	80	100	0	0	0	0	0	0	100	10	0	0
1899-12-31 21:42:51	1899-12-31 00:10:16	Přímý odkaz	1	7	5	2	8	3	9	10	4	11	6	12	50	5	15	30	20	30	20	30	40	0	60	0	10	10	50	30	0	0	0	20	0	0	0	100	0	0	0	100	0	80	0	20	0	30	0
1899-12-31 17:19:18	1899-12-31 00:11:52	Přímý odkaz	2	1	6	7	8	10	3	11	5	4	9	12	100	0	0	0	50	0	0	50	0	0	0	100	0	50	0	50	0	0	50	50	0	0	0	100	0	0	0	100	0	0	0	100	0	50	0
1899-12-31 09:36:07	1899-12-31 00:58:06	Přímý odkaz	2	3	4	6	9	1	7	12	5	10	8	11	20	20	40	20	40	0	10	50	10	0	20	70	0	10	20	70	5	45	10	40	0	20	0	80	0	0	0	100	50	0	0	50	0	0	0
1899-12-31 09:59:17	1899-12-31 01:00:55	Přímý odkaz	1	12	4	3	2	5	6	7	8	9	10	11	10	0	10	80	50	0	0	50	80	0	0	20	30	0	30	40	20	0	80	0	50	0	50	0	100	0	0	0	20	30	50	0	80	10	10
1899-12-31 22:06:51	1899-12-31 00:14:13	Přímý odkaz	1	4	3	8	10	6	7	11	5	12	2	9	10	0	60	30	0	40	40	20	0	0	10	90	50	20	10	20	0	40	10	50	20	20	20	40	30	20	20	30	30	20	20	30	90	0	0
1899-12-31 18:32:59	1899-12-31 00:58:37	Přímý odkaz	1	8	6	3	5	9	10	11	2	4	7	12	10	0	10	80	10	0	30	60	80	0	15	5	0	20	30	50	25	30	5	40	25	30	5	40	10	0	0	90	10	40	0	50	0	40	0
1899-12-31 09:12:32	1899-12-31 00:34:08	Přímý odkaz	9	12	2	3	8	11	7	10	4	1	5	6	10	20	10	60	20	10	20	50	60	0	10	30	0	30	40	30	0	30	40	20	5	45	30	20	40	0	20	30	70	20	10	0	60	20	10
1899-12-31 17:08:55	1899-12-31 00:59:07	Přímý odkaz	4	10	2	1	12	7	9	11	6	3	5	8	10	0	10	80	20	0	10	70	30	0	0	70	0	5	5	90	0	10	10	80	0	20	0	80	30	0	0	70	0	10	0	90	0	10	0
1899-12-31 22:26:36	1899-12-31 00:24:22	Přímý odkaz	1	12	2	4	5	9	8	10	3	6	7	11	10	30	20	40	100	0	0	0	10	0	0	90	0	20	20	60	20	50	10	20	0	50	0	50	0	0	0	100	0	95	0	5	0	20	0
1899-12-31 09:46:13	1899-12-31 00:22:21	Přímý odkaz	3	8	1	2	7	9	4	10	5	11	6	12	0	0	0	100	15	0	30	55	25	0	0	75	0	15	15	70	25	25	25	25	10	0	10	80	50	0	0	50	0	0	50	50	0	0	0
1899-12-31 09:32:59	1899-12-31 00:48:09	Přímý odkaz	8	12	4	1	3	10	6	11	7	2	5	9	30	0	30	40	45	0	25	30	30	0	20	50	10	20	40	30	20	0	30	50	10	40	20	30	20	0	20	60	0	70	25	5	5	50	30
1899-12-31 20:23:23	1899-12-31 00:17:59	Přímý odkaz	5	6	1	7	8	2	9	10	11	3	4	12	100	0	0	0	100	0	0	0	0	0	0	0	0	0	0	100	100	0	0	0	50	0	30	20	100	0	0	0	0	0	0	0	0	0	0
1899-12-31 07:53:55	1899-12-31 00:26:41	Přímý odkaz	1	10	4	5	9	3	7	8	2	6	11	12	20	0	10	70	0	0	0	100	30	0	70	0	0	0	30	70	0	0	50	50	0	0	20	80	0	0	0	100	0	0	0	100	0	0	0
1899-12-31 17:21:15	1899-12-31 00:33:46	Přímý odkaz	5	6	1	3	4	7	8	12	9	2	11	10	50	25	15	10	80	5	5	10	90	0	10	0	30	40	15	15	85	5	5	5	95	0	0	5	80	0	5	15	50	0	0	50	75	0	0
1899-12-31 12:04:43	1899-12-31 03:16:56	Přímý odkaz	7	9	1	2	4	11	6	12	8	5	10	3	85	0	10	5	95	0	5	0	5	0	0	95	10	20	50	20	20	20	0	60	0	0	10	90	0	0	0	100	0	0	50	50	50	0	0
1899-12-31 21:52:36	1899-12-31 00:15:30	Přímý odkaz	4	5	1	6	7	2	8	3	9	10	11	12	50	10	5	35	100	0	0	0	0	0	100	0	0	0	0	100	10	40	50	0	0	0	0	100	0	0	0	100	5	50	40	5	0	0	0
1899-12-31 20:21:22	1899-12-31 00:25:09	Přímý odkaz	3	10	1	8	6	11	2	9	12	7	4	5	10	0	10	80	100	0	0	0	100	0	0	0	10	10	0	80	100	0	0	0	100	0	0	0	10	0	0	90	100	0	0	0	10	0	0
1899-12-31 20:55:56	1899-12-31 00:10:53	Přímý odkaz	2	5	6	7	8	9	3	10	4	11	1	12	0	0	0	100	0	0	100	0	0	0	100	0	0	50	0	50	0	0	100	0	25	25	25	25	100	0	0	0	0	0	0	100	50	0	0
1899-12-31 22:09:53	1899-12-31 00:08:54	Přímý odkaz	1	2	3	5	6	7	8	9	4	10	11	12	95	0	5	0	100	0	0	0	100	0	0	0	100	0	0	0	100	0	0	0	100	0	0	0	100	0	0	0	100	0	0	0	100	0	0
1899-12-31 13:07:03	1899-12-31 00:42:50	Přímý odkaz	10	11	1	3	6	9	8	12	7	2	5	4	0	0	50	50	0	0	0	100	100	0	0	0	0	25	25	50	0	50	0	50	0	50	0	50	0	0	0	100	0	50	0	50	0	0	0
1899-12-31 22:54:34	1899-12-31 00:35:58	Přímý odkaz	2	11	3	4	1	7	9	8	5	10	6	12	30	10	40	20	80	0	0	20	100	0	0	0	30	10	60	0	0	50	50	0	0	0	0	100	100	0	0	0	0	0	0	100	0	0	0
1899-12-31 12:13:17	1899-12-31 03:48:26	Přímý odkaz	1	8	2	4	6	7	9	11	5	3	10	12	10	0	40	50	50	0	0	50	50	0	0	50	0	20	20	60	40	20	20	20	20	20	20	40	100	0	0	0	100	0	0	0	0	0	20
1899-12-31 21:49:06	1899-12-31 00:25:53	Přímý odkaz	4	11	5	6	8	3	9	10	2	1	7	12	30	0	20	50	100	0	0	0	0	0	0	100	0	20	20	60	0	0	0	100	100	0	0	0	100	0	0	0	80	20	0	0	100	0	0
1899-12-31 16:41:34	1899-12-31 00:16:27	Přímý odkaz	1	12	5	3	8	11	4	9	7	6	2	10	10	40	25	25	25	0	25	50	0	0	0	100	0	30	20	60	0	80	0	20	0	70	20	10	10	0	0	90	0	80	0	20	0	80	0
1899-12-31 09:02:40	1899-12-31 00:16:59	Přímý odkaz	1	9	2	4	10	11	3	12	6	5	7	8	55	0	5	40	80	0	0	20	80	0	0	20	50	20	20	10	20	30	25	25	20	0	10	70	50	0	0	50	60	0	10	30	10	5	5
1899-12-31 09:07:07	1899-12-31 00:09:51	Přímý odkaz	6	8	1	5	2	9	3	10	7	4	11	12	100	0	0	0	90	0	10	0	100	0	0	0	80	20	0	0	100	0	0	0	100	0	0	0	100	0	0	0	100	0	0	0	100	0	0
1899-12-31 23:57:28	1899-12-31 00:26:18	Přímý odkaz	5	4	8	7	6	9	10	11	1	2	3	12	20	0	0	80	30	0	70	0	100	0	0	0	10	10	20	60	100	0	0	0	10	80	0	10	80	0	0	20	5	95	0	0	10	80	0
1899-12-31 18:38:36	1899-12-31 00:21:31	Přímý odkaz	1	6	7	8	4	5	2	11	3	9	10	12	30	20	20	30	90	0	0	10	100	0	0	0	1	0	0	99	5	85	5	5	70	30	0	0	0	20	0	80	0	100	0	0	0	50	0
1899-12-31 16:42:25	1899-12-31 00:13:14	Přímý odkaz	1	5	8	9	11	6	7	12	3	4	2	10	0	0	10	90	0	0	0	100	0	0	0	100	20	0	10	70	30	10	10	50	0	10	0	90	100	0	0	0	0	0	0	100	0	0	0
1899-12-31 19:45:03	1899-12-31 00:28:28	Přímý odkaz	1	10	3	6	7	9	8	11	5	4	2	12	20	0	0	80	80	0	10	10	90	0	10	0	0	20	70	10	10	10	50	30	0	30	40	30	80	0	0	20	10	20	10	60	0	10	0
1899-12-31 19:11:29	1899-12-31 00:30:42	Přímý odkaz	3	12	1	6	7	8	9	10	4	5	2	11	80	0	0	20	100	0	0	0	100	0	0	0	10	0	10	80	50	30	0	20	0	0	0	100	100	0	0	0	0	30	0	70	70	0	0
1899-12-31 16:21:52	1899-12-31 00:15:31	Přímý odkaz	1	3	2	8	11	4	7	12	6	10	5	9	20	0	40	40	100	0	0	0	40	0	10	50	0	50	0	50	0	0	50	50	0	0	50	50	0	0	0	100	0	50	0	50	0	50	0
1899-12-31 22:26:20	1899-12-31 00:49:54	Přímý odkaz	7	10	5	1	3	11	4	12	6	2	9	8	20	0	5	75	100	0	0	0	100	0	0	0	10	10	20	60	30	0	10	60	5	20	5	70	100	0	0	0	5	80	5	10	5	30	5
1899-12-31 19:45:03	1899-12-31 00:28:28	Přímý odkaz	1	10	3	6	7	9	8	11	5	4	2	12	20	0	0	80	80	0	10	10	90	0	10	0	0	20	70	10	10	10	50	30	0	30	40	30	80	0	0	20	10	20	10	60	0	10	0
1899-12-31 16:09:07	1899-12-31 00:18:22	Přímý odkaz	1	5	6	3	7	8	9	10	4	2	11	12	10	0	0	90	100	0	0	0	100	0	0	0	20	0	0	80	100	0	0	0	20	0	0	80	100	0	0	0	0	0	0	100	0	0	0
1899-12-31 11:50:36	1899-12-31 00:08:07	Přímý odkaz	1	3	7	6	10	9	4	12	2	11	5	8	30	10	40	60	30	0	0	70	30	0	0	70	0	50	10	40	0	40	40	20	20	40	20	20	10	0	0	90	0	0	0	100	0	20	10
1899-12-31 22:08:51	1899-12-31 00:17:38	Přímý odkaz	8	11	4	5	2	9	7	10	3	1	12	6	10	0	20	70	10	0	0	90	0	0	100	0	0	0	20	80	20	20	20	40	0	20	0	80	0	0	0	100	80	10	0	10	0	5	0
1899-12-31 14:06:52	1899-12-31 00:42:53	Přímý odkaz	1	2	3	4	5	6	7	8	9	10	11	12	10	10	10	70	90	0	5	5	100	0	0	0	10	20	20	50	50	20	10	20	5	5	10	80	0	0	0	100	0	20	0	80	0	0	0
1899-12-31 20:42:01	1899-12-31 00:26:40	Přímý odkaz	7	1	2	5	12	8	4	3	6	10	11	9	5	15	30	50	5	15	50	30	5	5	5	805	10	10	20	60	10	10	3015	50	10	10	10	70	0	0	0	100	0	0	0	100	0	0	10
1899-12-31 23:09:54	1899-12-31 00:14:49	Přímý odkaz	2	12	4	3	9	6	7	10	5	1	8	11	0	0	20	80	0	0	0	100	0	0	50	50	0	80	10	10	0	100	0	0	0	75	25	0	0	0	0	100	0	75	25	0	0	100	0
1899-12-31 17:08:55	1899-12-31 00:59:07	Přímý odkaz	4	10	2	1	12	7	9	11	6	3	5	8	10	0	10	80	20	0	10	70	30	0	0	70	0	5	5	90	0	10	10	80	0	20	0	80	30	0	0	70	0	10	0	90	0	10	0
1899-12-31 10:03:19	1899-12-31 00:13:46	Přímý odkaz	3	10	2	1	12	11	4	7	5	6	9	8	50	0	0	50	100	0	0	0	100	0	0	0	5	25	20	50	100	0	0	0	20	20	10	50	100	0	0	0	50	50	0	0	50	50	0
1899-12-31 11:39:22	1899-12-31 00:28:08	Přímý odkaz	9	10	6	2	5	11	1	12	7	3	8	4	25	0	35	40	0	0	0	100	0	0	50	50	0	50	25	25	0	75	0	0	0	50	0	50	0	0	0	100	0	100	0	0	0	50	0
1899-12-31 10:31:23	1899-12-31 00:26:27	Přímý odkaz	1	2	4	5	6	8	9	10	11	7	3	12	25	0	25	50	0	10	50	40	0	50	15	35	0	70	20	10	20	60	10	10	0	60	30	10	50	0	0	50	0	60	35	5	0	70	0
1899-12-31 21:36:51	1899-12-31 00:15:01	Přímý odkaz	6	4	1	8	9	7	5	10	2	3	11	12	0	0	0	100	100	0	0	0	100	0	0	0	50	10	10	30	20	20	20	20	10	0	0	90	100	0	0	0	10	20	20	50	90	0	0
1899-12-31 17:16:56	1899-12-31 00:11:12	Přímý odkaz	1	2	3	4	5	6	7	8	9	10	11	12	60	0	20	20	75	0	20	5	90	0	5	5	80	5	10	5	10	5	90	5	40	50	5	5	50	10	30	10	0	80	0	10	1	99	0
1899-12-31 12:49:02	1899-12-31 00:16:39	Přímý odkaz	10	11	3	1	4	6	9	12	7	5	8	2	70	0	0	30	100	0	0	0	0	0	0	100	0	70	20	10	100	0	0	0	20	80	0	0	40	0	10	50	20	0	0	80	0	0	0
1899-12-31 18:32:59	1899-12-31 00:58:37	Přímý odkaz	1	8	6	3	5	9	10	11	2	4	7	12	10	0	10	80	10	0	30	60	80	0	15	5	0	20	30	50	25	30	5	40	25	30	5	40	10	0	0	90	10	40	0	50	0	40	0
1899-12-31 00:30:42	1899-12-31 00:18:06	Přímý odkaz	1	6	3	2	4	7	8	9	10	12	5	11	20	5	20	55	40	20	20	20	95	0	5	0	0	5	10	85	20	20	40	20	20	20	20	40	20	0	0	80	0	20	20	60	0	0	20
1899-12-31 17:29:49	1899-12-31 00:09:28	Přímý odkaz	1	5	7	9	12	6	2	10	4	8	11	3	40	10	0	50	65	0	15	20	0	0	0	100	10	0	10	80	0	0	0	100	20	0	0	80	100	0	0	0	10	70	10	10	90	0	10
1899-12-31 18:38:36	1899-12-31 00:21:31	Přímý odkaz	1	6	7	8	4	5	2	11	3	9	10	12	30	20	20	30	90	0	0	10	100	0	0	0	1	0	0	99	5	85	5	5	70	30	0	0	0	20	0	80	0	100	0	0	0	50	0
1899-12-31 21:18:49	1899-12-31 00:32:42	Přímý odkaz	9	6	8	11	10	5	7	3	2	1	4	12	100	0	0	0	100	0	0	0	100	0	0	0	50	0	50	0	100	0	0	0	100	0	0	0	0	50	0	50	100	0	0	0	100	0	0
1899-12-31 07:57:23	1899-12-31 00:28:08	Přímý odkaz	1	7	10	3	9	5	4	6	2	8	11	12	40	0	5	55	90	0	0	10	100	0	0	0	30	0	0	70	40	30	30	0	60	0	10	30	50	0	0	50	0	0	0	100	0	0	0
1899-12-31 11:25:09	1899-12-31 00:21:43	Přímý odkaz	1	7	2	5	12	8	9	10	3	4	6	11	10	0	0	90	10	0	0	90	0	0	0	100	0	0	5	95	20	0	0	80	100	0	0	0	100	0	0	0	100	0	0	0	100	0	0
1899-12-31 08:29:49	1899-12-31 00:39:09	Přímý odkaz	1	12	8	6	10	2	11	9	3	4	5	7	30	0	0	70	100	0	0	0	100	0	0	0	5	0	0	95	40	60	0	0	0	0	0	100	0	0	0	100	50	50	0	0	0	0	0
1899-12-31 18:40:37	1899-12-31 00:29:23	Přímý odkaz	12	10	1	3	6	9	7	11	5	2	4	8	40	0	30	30	0	80	20	0	100	0	0	0	10	70	10	10	0	50	50	0	20	0	0	80	100	0	0	0	0	100	0	0	10	90	0
1899-12-31 19:04:44	1899-12-31 05:15:46	Přímý odkaz	4	8	7	2	6	1	9	10	3	5	12	11	70	0	0	30	100	0	0	0	100	0	0	0	40	10	50	0	100	0	0	0	80	0	0	20	100	0	0	0	100	0	0	0	100	0	0
1899-12-31 09:46:33	1899-12-31 00:21:51	Přímý odkaz	2	12	3	4	6	7	8	9	5	10	1	11	50	25	20	5	75	10	5	10	95	0	5	0	10	10	15	65	40	20	30	10	85	5	0	10	50	0	0	50	0	50	20	30	40	30	0
1899-12-31 13:32:42	1899-12-31 00:34:01	Přímý odkaz	6	11	4	2	3	9	8	12	5	1	7	10	55	5	20	30	5	5	70	20	5	0	70	25	60	10	10	20	5	10	50	35	10	20	50	20	10	0	0	90	5	20	5	70	0	0	20
1899-12-31 19:21:23	1899-12-31 00:19:36	Přímý odkaz	1	3	2	6	11	9	5	7	8	10	4	12	90	0	0	10	80	0	10	10	80	0	10	10	50	20	20	10	50	30	10	10	40	40	10	10	100	0	0	0	20	80	0	0	20	80	0
1899-12-31 08:45:37	1899-12-31 00:16:40	Přímý odkaz	1	9	4	7	3	6	10	12	5	11	2	8	40	15	30	15	30	30	20	20	60	30	5	5	30	15	40	15	20	50	10	20	30	20	30	20	70	5	5	20	10	90	0	0	70	25	0
1899-12-31 20:32:24	1899-12-31 00:26:54	Přímý odkaz	2	1	3	6	10	7	8	11	9	4	5	12	20	0	15	65	10	0	5	85	100	0	0	0	0	70	20	10	0	60	40	0	25	30	25	20	0	0	0	100	0	50	0	50	0	40	0
1899-12-31 06:41:18	1899-12-31 00:15:32	Přímý odkaz	2	4	1	3	6	10	11	9	12	8	5	7	0	0	5	95	5	0	0	95	80	0	0	20	5	20	10	65	5	20	20	55	80	5	5	10	100	0	0	0	100	0	0	0	5	95	0
1899-12-31 11:47:12	1899-12-31 00:34:48	Přímý odkaz	5	2	1	3	7	9	8	10	4	12	6	11	10	0	30	60	10	10	0	80	20	0	0	80	0	10	60	30	10	40	40	10	0	10	30	60	40	0	0	60	0	80	20	0	20	50	20
1899-12-31 20:19:36	1899-12-31 00:41:20	Přímý odkaz	2	1	3	6	4	8	5	11	7	9	10	12	50	0	0	50	50	0	0	50	50	0	0	50	0	0	0	100	50	0	0	50	0	0	0	100	10	0	0	90	10	0	0	90	0	0	0
1899-12-31 11:35:36	1899-12-31 00:12:11	Přímý odkaz	4	10	1	2	3	5	11	12	6	7	8	9	30	0	40	30	20	0	0	80	0	0	100	0	0	0	50	50	0	0	50	50	0	20	0	80	0	0	0	100	0	0	0	100	0	0	0
1899-12-31 20:19:15	1899-12-31 00:13:35	Přímý odkaz	1	9	4	5	2	8	6	10	3	7	11	12	20	0	10	70	10	0	90	0	100	0	0	0	30	20	10	40	70	10	20	0	20	20	10	50	10	0	0	90	10	40	0	50	0	0	0
1899-12-31 13:02:58	1899-12-31 00:20:06	Přímý odkaz	7	12	1	2	6	9	5	11	8	3	10	4	5	15	20	60	10	0	20	70	10	0	90	0	5	60	20	15	10	70	10	10	10	20	10	60	100	0	0	0	0	0	0	100	0	0	0
1899-12-31 17:38:37	1899-12-31 00:43:28	Přímý odkaz	4	5	1	2	10	3	9	12	8	6	7	11	30	0	10	60	100	0	0	0	40	0	0	60	40	10	0	50	20	30	30	20	10	30	30	30	0	0	0	100	0	100	0	0	0	100	0
1899-12-31 14:27:54	1899-12-31 00:12:46	Přímý odkaz	1	5	2	6	7	8	12	9	4	3	11	10	0	10	10	80	0	0	20	80	0	0	0	100	0	30	10	60	0	0	0	100	20	20	0	60	0	0	0	100	0	50	0	50	0	0	0
1899-12-31 08:55:13	1899-12-31 00:20:07	Přímý odkaz	1	10	7	5	6	9	2	11	8	4	12	3	5	0	15	80	25	0	60	15	0	0	100	0	0	0	10	90	90	5	5	0	10	10	0	80	100	0	0	0	0	0	30	70	0	0	0
1899-12-31 21:19:18	1899-12-31 00:34:51	Přímý odkaz	3	11	5	4	7	10	8	12	1	6	2	9	85	0	10	5	90	0	10	0	100	0	0	0	40	10	10	40	90	0	10	0	75	20	0	5	100	0	0	0	100	0	0	0	80	10	0
1899-12-31 20:05:29	1899-12-31 00:37:23	Přímý odkaz	1	7	2	8	4	6	10	11	9	3	5	12	10	0	10	80	10	0	80	10	10	0	90	0	0	20	20	60	20	40	40	0	10	10	10	70	100	0	0	0	0	30	0	70	0	0	0
1899-12-31 09:32:59	1899-12-31 00:48:09	Přímý odkaz	8	12	4	1	3	10	6	11	7	2	5	9	30	0	30	40	45	0	25	30	30	0	20	50	10	20	40	30	20	0	30	50	10	40	20	30	20	0	20	60	0	70	25	5	5	50	30
1899-12-31 09:46:55	1899-12-31 00:20:41	Přímý odkaz	4	7	2	8	12	11	10	9	1	5	3	6	30	10	20	40	30	10	20	40	10	10	40	40	0	30	30	40	10	30	30	30	5	35	30	30	40	0	20	40	0	50	0	50	0	50	0
1899-12-31 17:42:12	1899-12-31 00:45:39	Přímý odkaz	1	9	2	5	6	8	10	11	7	4	3	12	10	0	20	70	50	0	0	50	0	0	50	50	5	5	25	65	0	50	50	0	0	40	0	60	0	0	0	100	0	50	0	50	0	50	0
1899-12-31 21:44:00	1899-12-31 00:26:08	Přímý odkaz	10	8	2	4	5	9	7	12	3	1	6	11	90	0	0	10	80	0	0	10	50	0	0	50	30	20	20	30	0	0	20	80	5	30	10	55	100	0	0	0	70	30	0	0	100	0	0
1899-12-31 19:51:26	1899-12-31 00:24:27	Přímý odkaz	1	2	4	8	12	11	9	10	3	7	5	6	80	0	10	10	100	0	0	0	100	0	0	0	60	10	0	30	100	0	0	0	100	0	0	0	100	0	0	0	100	0	0	0	90	10	0
1899-12-31 09:12:32	1899-12-31 00:34:08	Přímý odkaz	9	12	2	3	8	11	7	10	4	1	5	6	10	20	10	60	20	10	20	50	60	0	10	30	0	30	40	30	0	30	40	20	5	45	30	20	40	0	20	30	70	20	10	0	60	20	10
1899-12-31 20:25:32	1899-12-31 01:13:53	Přímý odkaz	2	11	1	7	10	5	3	6	4	9	8	12	90	0	10	0	100	0	0	0	100	0	0	0	100	0	0	0	50	50	0	0	50	50	0	0	100	0	0	0	0	100	0	0	0	100	0
1899-12-31 18:28:40	1899-12-31 03:50:12	Přímý odkaz	1	12	8	6	9	5	2	4	3	7	11	10	0	0	0	100	100	0	0	0	0	0	100	0	10	0	0	90	90	0	0	10	90	0	0	10	100	0	0	0	100	0	0	0	0	0	0
1899-12-31 09:46:13	1899-12-31 00:22:21	Přímý odkaz	3	8	1	2	7	9	4	10	5	11	6	12	0	0	0	100	15	0	30	55	25	0	0	75	0	15	15	70	25	25	25	25	10	0	10	80	50	0	0	50	0	0	50	50	0	0	0
1899-12-31 16:57:02	1899-12-31 01:26:14	Přímý odkaz	2	3	1	4	7	8	5	9	6	10	11	12	0	0	30	70	25	0	75	0	10	0	10	80	15	35	50	0	30	5	40	15	15	15	0	70	70	0	0	30	0	0	100	0	100	0	0
1899-12-31 18:49:14	1899-12-31 00:22:30	Přímý odkaz	2	10	3	7	9	8	6	11	4	5	1	12	40	0	5	55	80	0	0	20	80	0	0	20	10	10	20	70	80	20	0	0	0	0	0	100	0	0	0	100	0	0	0	100	0	0	0
1899-12-31 23:08:37	1899-12-31 00:21:24	Přímý odkaz	3	1	9	6	5	4	2	10	7	11	8	12	90	0	0	10	50	0	0	50	80	0	20	0	0	0	0	100	50	25	25	0	20	50	15	15	100	0	0	0	0	70	20	10	100	0	0
1899-12-31 08:57:56	1899-12-31 00:42:20	Přímý odkaz	5	11	1	3	9	7	2	10	8	4	6	12	75	0	5	20	100	0	0	0	50	0	0	50	0	0	100	0	20	0	40	40	20	50	0	30	100	0	0	0	0	80	0	20	20	30	20
1899-12-31 17:40:19	1899-12-31 00:28:41	Přímý odkaz	10	12	8	5	4	6	9	11	3	1	7	2	5	0	5	90	100	0	0	0	0	0	100	0	90	0	10	0	50	0	0	50	0	0	0	100	0	0	0	100	0	0	0	100	0	0	0
1899-12-31 22:10:24	1899-12-31 00:13:15	Přímý odkaz	3	2	4	7	9	10	5	12	1	6	11	8	50	0	0	50	80	0	0	20	50	0	0	50	100	0	0	0	100	0	0	0	100	0	0	0	100	0	0	0	80	20	0	0	90	10	0
1899-12-31 10:07:53	1899-12-31 00:17:07	Přímý odkaz	1	3	2	5	8	9	11	12	10	6	7	4	0	0	0	20	10	0	0	0	0	0	0	10	0	0	0	20	0	0	0	5	0	0	0	5	0	0	0	5	0	0	0	5	0	0	0
1899-12-31 10:37:34	1899-12-31 00:20:17	Přímý odkaz	1	5	2	3	6	4	7	12	8	9	10	11	80	0	0	20	100	0	0	0	100	0	0	0	25	25	25	25	100	0	0	0	100	0	0	0	50	0	0	50	0	50	0	50	0	50	0
1899-12-31 21:20:38	1899-12-31 00:09:07	Přímý odkaz	4	6	3	7	2	8	9	10	11	1	12	5	100	0	0	0	80	0	20	0	100	0	0	0	70	20	10	0	100	0	0	0	100	0	0	0	100	0	0	0	100	0	0	0	100	0	0
1899-12-31 23:24:05	1899-12-31 00:37:50	Přímý odkaz	3	9	1	5	10	11	2	12	4	6	8	7	20	0	5	75	75	10	10	5	90	0	10	0	5	20	15	60	50	20	0	30	0	20	20	40	10	0	0	90	O	20	10	70	0	0	0
1899-12-31 10:29:12	1899-12-31 00:24:11	Přímý odkaz	2	1	3	6	8	7	10	12	5	9	4	11	60	0	20	20	50	0	30	20	80	0	10	10	40	0	0	60	40	0	60	0	20	30	50	0	50	0	30	20	0	100	0	0	80	0	20
1899-12-31 06:41:18	1899-12-31 00:15:32	Přímý odkaz	2	4	1	3	6	10	11	9	12	8	5	7	0	0	5	95	5	0	0	95	80	0	0	20	5	20	10	65	5	20	20	55	80	5	5	10	100	0	0	0	100	0	0	0	5	95	0
1899-12-31 08:04:55	1899-12-31 00:52:31	Přímý odkaz	2	3	1	4	7	10	9	11	5	6	8	12	10	10	10	70	40	10	10	40	70	10	10	10	10	30	30	30	40	10	20	30	10	10	20	60	10	10	10	70	10	10	10	70	10	10	10
1899-12-31 09:11:55	1899-12-31 00:32:52	Přímý odkaz	1	10	5	6	8	3	9	11	4	7	2	12	5	10	25	60	20	5	5	70	5	0	5	90	0	30	30	40	5	15	20	60	0	20	15	65	0	0	0	100	0	30	0	70	0	15	5
1899-12-31 10:56:06	1899-12-31 00:24:49	Přímý odkaz	1	9	5	6	10	8	4	11	3	7	2	12	10	20	10	60	0	0	100	0	0	0	100	0	10	10	80	0	0	80	20	0	0	20	20	60	0	0	0	100	0	30	20	50	0	40	20
1899-12-31 12:17:18	1899-12-31 00:15:42	Přímý odkaz	1	3	8	6	4	9	10	11	7	5	2	12	10	20	60	10	0	0	70	30	0	0	0	100	0	30	20	50	0	40	60	0	0	60	0	40	100	0	0	0	0	60	20	20	0	40	0
1899-12-31 21:36:51	1899-12-31 00:15:01	Přímý odkaz	6	4	1	8	9	7	5	10	2	3	11	12	0	0	0	100	100	0	0	0	100	0	0	0	50	10	10	30	20	20	20	20	10	0	0	90	100	0	0	0	10	20	20	50	90	0	0
1899-12-31 10:03:19	1899-12-31 00:13:46	Přímý odkaz	3	10	2	1	12	11	4	7	5	6	9	8	50	0	0	50	100	0	0	0	100	0	0	0	5	25	20	50	100	0	0	0	20	20	10	50	100	0	0	0	50	50	0	0	50	50	0
1899-12-31 16:13:21	1899-12-31 00:55:32	Přímý odkaz	5	10	4	2	8	6	12	11	7	3	1	9	10	0	20	70	60	0	20	20	100	0	0	0	20	30	45	5	30	10	30	30	40	20	20	20	0	0	0	100	10	10	0	80	0	30	20
1899-12-31 18:35:43	1899-12-31 01:22:06	Přímý odkaz	2	5	1	4	7	3	11	8	9	10	6	12	25	0	5	70	80	0	20	0	10	0	0	90	5	10	5	80	5	15	0	80	5	5	5	80	0	0	0	100	0	30	0	70	0	0	0
1899-12-31 20:19:15	1899-12-31 00:13:35	Přímý odkaz	1	9	4	5	2	8	6	10	3	7	11	12	20	0	10	70	10	0	90	0	100	0	0	0	30	20	10	40	70	10	20	0	20	20	10	50	10	0	0	90	10	40	0	50	0	0	0
1899-12-31 21:49:06	1899-12-31 00:25:53	Přímý odkaz	4	11	5	6	8	3	9	10	2	1	7	12	30	0	20	50	100	0	0	0	0	0	0	100	0	20	20	60	0	0	0	100	100	0	0	0	100	0	0	0	80	20	0	0	100	0	0
1899-12-31 10:27:59	1899-12-31 00:49:57	Přímý odkaz	11	7	3	1	5	6	10	9	8	2	4	12	15	0	5	80	20	10	60	10	90	0	0	10	10	50	30	10	10	20	70	0	50	20	10	20	20	0	0	80	30	60	0	10	65	25	10
1899-12-31 10:25:53	1899-12-31 00:17:39	Přímý odkaz	1	8	7	6	12	3	4	10	5	9	2	11	0	0	0	95	100	0	0	0	100	0	0	0	50	5	15	30	10	50	30	10	45	30	5	20	95	0	5	0	0	50	0	50	0	0	0
1899-12-31 15:55:49	1899-12-31 00:48:22	Přímý odkaz	4	7	5	3	11	1	8	9	6	2	10	12	10	0	10	80	50	10	10	30	100	0	0	0	10	30	30	30	10	10	40	40	0	10	10	80	0	0	10	90	0	50	0	50	0	0	0
1899-12-31 17:28:30	1899-12-31 00:23:07	Přímý odkaz	3	4	5	7	9	11	6	12	1	8	2	10	10	0	10	80	60	0	10	30	90	0	5	5	10	0	20	70	80	0	0	20	10	10	10	70	80	0	10	10	30	20	0	50	40	0	0
1899-12-31 13:02:58	1899-12-31 00:20:06	Přímý odkaz	7	12	1	2	6	9	5	11	8	3	10	4	5	15	20	60	10	0	20	70	10	0	90	0	5	60	20	15	10	70	10	10	10	20	10	60	100	0	0	0	0	0	0	100	0	0	0
1899-12-31 17:29:49	1899-12-31 00:09:28	Přímý odkaz	1	5	7	9	12	6	2	10	4	8	11	3	40	10	0	50	65	0	15	20	0	0	0	100	10	0	10	80	0	0	0	100	20	0	0	80	100	0	0	0	10	70	10	10	90	0	10
1899-12-31 18:35:43	1899-12-31 01:22:06	Přímý odkaz	2	5	1	4	7	3	11	8	9	10	6	12	25	0	5	70	80	0	20	0	10	0	0	90	5	10	5	80	5	15	0	80	5	5	5	80	0	0	0	100	0	30	0	70	0	0	0
1899-12-31 22:40:09	1899-12-31 00:58:41	Přímý odkaz	2	3	9	6	8	4	12	10	5	7	1	11	50	0	0	50	90	0	10	0	100	0	0	0	50	0	0	50	100	0	0	0	10	30	20	50	100	0	0	0	0	100	0	0	0	0	0
1899-12-31 12:01:53	1899-12-31 01:08:13	Přímý odkaz	9	5	8	1	4	11	7	12	2	3	10	6	40	10	10	40	100	0	0	0	100	0	0	0	50	0	30	20	25	25	0	0	25	50	25	0	0	50	0	50	0	50	50	0	100	0	0
1899-12-31 10:06:43	1899-12-31 00:30:19	Přímý odkaz	2	12	1	4	5	6	8	10	3	7	9	11	20	0	10	70	100	0	0	0	100	0	0	0	20	20	20	40	100	0	0	0	20	20	0	60	10	0	0	90	0	20	0	80	0	0	0
1899-12-31 15:55:49	1899-12-31 00:48:22	Přímý odkaz	4	7	5	3	11	1	8	9	6	2	10	12	10	0	10	80	50	10	10	30	100	0	0	0	10	30	30	30	10	10	40	40	0	10	10	80	0	0	10	90	0	50	0	50	0	0	0
1899-12-31 17:08:00	1899-12-31 00:14:25	Přímý odkaz	1	12	5	3	6	7	11	8	2	9	4	10	70	0	10	20	100	0	0	0	0	0	0	100	100	0	0	0	20	40	40	0	100	0	0	0	100	0	0	0	0	70	0	30	50	50	0
1899-12-31 22:32:19	1899-12-31 00:51:45	Přímý odkaz	2	1	3	9	6	10	8	12	4	7	5	11	20	0	0	80	40	0	0	60	80	0	20	0	40	10	10	40	10	30	30	30	10	10	10	70	10	0	0	90	0	0	0	100	0	0	0
1899-12-31 11:52:15	1899-12-31 00:26:39	Přímý odkaz	2	4	1	3	6	8	10	11	5	7	9	12	0	0	0	100	0	0	0	100	100	0	0	0	0	0	50	50	0	0	0	100	0	0	0	100	0	0	0	100	100	0	0	0	0	0	0
1899-12-31 16:57:02	1899-12-31 01:26:14	Přímý odkaz	2	3	1	4	7	8	5	9	6	10	11	12	0	0	30	70	25	0	75	0	10	0	10	80	15	35	50	0	30	5	40	15	15	15	0	70	70	0	0	30	0	0	100	0	100	0	0
1899-12-31 22:10:37	1899-12-31 00:11:00	Přímý odkaz	7	8	1	2	3	11	9	4	5	6	10	12	0	0	0	100	100	0	0	0	100	0	0	0	70	20	0	10	100	0	0	0	100	0	0	0	100	0	0	0	100	0	0	0	100	0	0
1899-12-31 11:03:46	1899-12-31 00:33:27	Přímý odkaz	2	1	5	7	9	3	6	10	4	11	8	12	0	0	20	80	70	0	30	0	60	0	10	30	10	30	40	20	10	50	30	10	50	40	10	0	100	0	0	0	10	60	30	0	20	50	20
1899-12-31 18:28:40	1899-12-31 03:50:12	Přímý odkaz	1	12	8	6	9	5	2	4	3	7	11	10	0	0	0	100	100	0	0	0	0	0	100	0	10	0	0	90	90	0	0	10	90	0	0	10	100	0	0	0	100	0	0	0	0	0	0
1899-12-31 22:26:36	1899-12-31 00:24:22	Přímý odkaz	1	12	2	4	5	9	8	10	3	6	7	11	10	30	20	40	100	0	0	0	10	0	0	90	0	20	20	60	20	50	10	20	0	50	0	50	0	0	0	100	0	95	0	5	0	20	0
1899-12-31 17:06:33	1899-12-31 00:13:55	Přímý odkaz	1	11	2	3	5	6	7	8	4	9	10	12	20	5	5	70	20	0	0	80	10	0	5	85	30	30	10	30	20	20	20	40	10	5	5	80	50	5	0	45	0	40	0	60	20	20	0
1899-12-31 21:19:18	1899-12-31 00:34:51	Přímý odkaz	3	11	5	4	7	10	8	12	1	6	2	9	85	0	10	5	90	0	10	0	100	0	0	0	40	10	10	40	90	0	10	0	75	20	0	5	100	0	0	0	100	0	0	0	80	10	0
1899-12-31 15:57:21	1899-12-31 00:33:11	Přímý odkaz	5	6	1	3	9	10	7	12	4	2	8	11	5	5	0	90	40	30	30	0	50	0	30	20	10	50	10	30	40	0	10	50	10	30	0	60	20	0	0	80	0	50	0	50	10	40	0
1899-12-31 14:11:40	1899-12-31 00:17:49	Přímý odkaz	10	9	3	1	2	8	4	11	5	12	6	7	60	0	10	30	50	0	10	40	100	0	0	0	70	10	10	10	100	0	0	0	100	0	0	0	0	0	0	100	100	0	0	0	100	0	0
1899-12-31 17:57:38	1899-12-31 00:18:44	Přímý odkaz	1	2	7	8	12	3	4	11	5	9	6	10	20	0	10	70	70	0	0	30	40	0	0	60	20	30	30	20	20	60	10	10	20	10	0	70	100	0	0	0	0	0	0	100	0	0	0
1899-12-31 14:45:56	1899-12-31 00:55:26	Přímý odkaz	1	2	4	7	11	5	9	12	3	8	6	10	0	0	30	70	0	0	20	80	0	O	10	90	0	30	30	40	0	0	60	40	0	60	30	10	0	0	30	70	0	50	40	0	0	70	25
1899-12-31 10:29:12	1899-12-31 00:24:11	Přímý odkaz	2	1	3	6	8	7	10	12	5	9	4	11	60	0	20	20	50	0	30	20	80	0	10	10	40	0	0	60	40	0	60	0	20	30	50	0	50	0	30	20	0	100	0	0	80	0	20
1899-12-31 11:25:09	1899-12-31 00:21:43	Přímý odkaz	1	7	2	5	12	8	9	10	3	4	6	11	10	0	0	90	10	0	0	90	0	0	0	100	0	0	5	95	20	0	0	80	100	0	0	0	100	0	0	0	100	0	0	0	100	0	0
1899-12-31 22:12:38	1899-12-31 00:18:35	Přímý odkaz	2	12	7	8	4	1	9	11	5	6	3	10	70	0	0	30	100	0	0	0	100	0	0	0	100	0	0	0	60	0	10	30	100	0	0	0	100	0	0	0	100	0	0	0	100	0	0
1899-12-31 21:20:38	1899-12-31 00:09:07	Přímý odkaz	4	6	3	7	2	8	9	10	11	1	12	5	100	0	0	0	80	0	20	0	100	0	0	0	70	20	10	0	100	0	0	0	100	0	0	0	100	0	0	0	100	0	0	0	100	0	0
1899-12-31 14:57:44	1899-12-31 00:31:16	Přímý odkaz	1	3	8	5	6	4	9	11	2	10	12	7	20	0	10	70	80	0	0	20	100	0	0	0	20	5	10	65	20	20	10	50	5	15	0	80	100	0	0	0	5	30	5	60	0	0	0
1899-12-31 07:41:51	1899-12-31 00:51:36	Přímý odkaz	1	5	2	6	7	8	9	10	3	4	11	12	60	5	25	10	80	0	0	20	0	15	75	10	10	40	40	10	10	60	25	5	50	35	10	5	25	25	25	25	25	60	10	5	10	40	10
1899-12-31 22:02:17	1899-12-31 00:21:15	Přímý odkaz	4	5	6	1	8	10	3	11	9	2	7	12	10	10	10	70	20	0	0	80	10	10	10	70	20	20	40	20	10	10	30	50	10	10	20	70	30	0	0	60	0	10	10	80	50	0	0
1899-12-31 14:35:20	1899-12-31 00:15:36	Přímý odkaz	6	8	2	4	10	7	3	11	1	5	9	12	80	0	20	0	10	40	40	10	0	20	80	0	0	20	30	50	40	20	20	20	0	0	10	90	0	0	0	100	0	0	0	100	0	0	0
1899-12-31 08:29:49	1899-12-31 00:39:09	Přímý odkaz	1	12	8	6	10	2	11	9	3	4	5	7	30	0	0	70	100	0	0	0	100	0	0	0	5	0	0	95	40	60	0	0	0	0	0	100	0	0	0	100	50	50	0	0	0	0	0
1899-12-31 16:06:34	1899-12-31 00:57:53	Přímý odkaz	3	5	2	10	12	4	6	8	7	9	1	11	0	0	0	100	60	0	10	30	100	0	0	0	10	40	40	10	15	30	5	50	5	25	5	65	50	0	0	50	0	20	10	70	40	20	0
1899-12-31 18:31:07	1899-12-31 00:28:33	Přímý odkaz	6	10	4	2	1	7	8	12	5	3	11	9	100	0	0	0	100	0	0	0	100	0	0	0	60	20	20	0	100	0	0	0	50	50	0	0	100	0	0	0	0	100	0	0	20	80	0
1899-12-31 11:50:36	1899-12-31 00:08:07	Přímý odkaz	1	3	7	6	10	9	4	12	2	11	5	8	30	10	40	60	30	0	0	70	30	0	0	70	0	50	10	40	0	40	40	20	20	40	20	20	10	0	0	90	0	0	0	100	0	20	10
1899-12-31 11:33:02	1899-12-31 00:24:45	Přímý odkaz	2	3	1	8	9	5	7	10	6	11	4	12	50	0	0	50	15	0	5	80	10	0	0	90	0	5	5	90	0	80	10	10	5	5	10	80	0	0	0	100	10	0	0	90	0	0	0
1899-12-31 20:10:56	1899-12-31 00:31:48	Přímý odkaz	1	9	2	3	7	4	5	8	6	10	11	12	70	10	10	10	100	0	0	0	100	0	0	0	20	60	10	10	20	60	20	0	40	60	0	0	0	0	0	100	20	70	10	0	80	20	0
1899-12-31 16:08:23	1899-12-31 00:31:34	Přímý odkaz	1	11	3	2	4	7	8	12	6	9	5	10	40	9	0	60	40	0	30	30	90	0	0	10	20	20	20	40	60	20	0	20	30	0	0	70	50	0	0	50	10	45	0	45	40	0	0
1899-12-31 18:32:56	1899-12-31 00:51:36	Přímý odkaz	8	9	1	3	5	10	7	11	6	2	4	12	10	0	15	75	10	0	30	60	70	0	20	10	20	15	10	55	20	30	30	20	10	20	10	60	5	0	5	90	5	15	10	70	10	0	0
1899-12-31 21:14:13	1899-12-31 00:50:46	Přímý odkaz	1	2	5	7	11	9	4	10	6	8	3	12	0	0	0	100	20	0	0	80	100	0	0	0	10	30	0	60	0	50	0	50	0	30	0	70	0	0	0	100	0	0	0	100	50	0	0
1899-12-31 17:17:55	1899-12-31 00:37:45	Přímý odkaz	1	8	3	4	5	7	9	12	2	6	11	10	50	0	10	40	70	0	30	0	100	0	0	0	10	40	50	0	50	0	50	0	10	60	20	10	80	0	0	20	10	90	0	0	10	90	0
1899-12-31 20:55:56	1899-12-31 00:10:53	Přímý odkaz	2	5	6	7	8	9	3	10	4	11	1	12	0	0	0	100	0	0	100	0	0	0	100	0	0	50	0	50	0	0	100	0	25	25	25	25	100	0	0	0	0	0	0	100	50	0	0
1899-12-31 10:24:58	1899-12-31 00:17:23	Přímý odkaz	3	1	5	6	7	12	8	10	9	4	2	11	10	20	20	50	0	0	80	20	0	0	80	20	0	60	20	20	0	50	30	20	0	60	30	10	0	0	0	100	0	0	0	0	0	50	10
1899-12-31 20:10:56	1899-12-31 00:31:48	Přímý odkaz	1	9	2	3	7	4	5	8	6	10	11	12	70	10	10	10	100	0	0	0	100	0	0	0	20	60	10	10	20	60	20	0	40	60	0	0	0	0	0	100	20	70	10	0	80	20	0
1899-12-31 23:25:50	1899-12-31 11:32:44	Přímý odkaz	2	1	9	7	6	3	5	11	4	10	8	12	35	5	10	50	30	15	5	50	50	0	0	50	10	20	20	50	10	25	25	40	10	25	25	40	15	0	0	85	10	20	10	60	10	0	0
1899-12-31 21:44:00	1899-12-31 00:26:08	Přímý odkaz	10	8	2	4	5	9	7	12	3	1	6	11	90	0	0	10	80	0	0	10	50	0	0	50	30	20	20	30	0	0	20	80	5	30	10	55	100	0	0	0	70	30	0	0	100	0	0
1899-12-31 08:45:37	1899-12-31 00:16:40	Přímý odkaz	1	9	4	7	3	6	10	12	5	11	2	8	40	15	30	15	30	30	20	20	60	30	5	5	30	15	40	15	20	50	10	20	30	20	30	20	70	5	5	20	10	90	0	0	70	25	0
1899-12-31 20:48:24	1899-12-31 00:51:22	Přímý odkaz	6	9	2	3	5	10	7	11	1	4	8	12	20	0	0	80	80	0	0	20	80	0	0	20	0	20	10	70	90	0	0	10	10	0	0	90	100	0	0	0	100	0	0	0	50	0	0
1899-12-31 21:37:38	1899-12-31 00:15:09	Přímý odkaz	7	6	1	3	2	12	10	4	5	8	9	11	100	0	0	0	100	0	0	0	100	0	0	0	80	10	5	5	80	10	10	0	100	0	0	0	100	0	0	0	100	0	0	0	100	0	0
1899-12-31 17:38:37	1899-12-31 00:43:28	Přímý odkaz	4	5	1	2	10	3	9	12	8	6	7	11	30	0	10	60	100	0	0	0	40	0	0	60	40	10	0	50	20	30	30	20	10	30	30	30	0	0	0	100	0	100	0	0	0	100	0
1899-12-31 14:45:56	1899-12-31 00:55:26	Přímý odkaz	1	2	4	7	11	5	9	12	3	8	6	10	0	0	30	70	0	0	20	80	0	O	10	90	0	30	30	40	0	0	60	40	0	60	30	10	0	0	30	70	0	50	40	0	0	70	25
1899-12-31 19:40:22	1899-12-31 00:41:04	Přímý odkaz	1	7	4	3	10	12	8	11	9	2	6	5	20	0	40	40	5	5	70	20	2	0	3	95	10	0	90	0	5	65	0	30	50	0	0	50	0	0	100	0	0	20	0	80	0	10	0
1899-12-31 19:04:19	1899-12-31 00:48:44	Přímý odkaz	7	9	3	6	10	8	2	11	4	5	1	12	20	0	0	80	80	0	0	20	0	0	0	100	40	0	40	20	50	30	20	0	10	10	0	80	80	0	0	20	0	0	0	100	0	20	0
1899-12-31 13:07:03	1899-12-31 00:42:50	Přímý odkaz	10	11	1	3	6	9	8	12	7	2	5	4	0	0	50	50	0	0	0	100	100	0	0	0	0	25	25	50	0	50	0	50	0	50	0	50	0	0	0	100	0	50	0	50	0	0	0
1899-12-31 12:49:02	1899-12-31 00:16:39	Přímý odkaz	10	11	3	1	4	6	9	12	7	5	8	2	70	0	0	30	100	0	0	0	0	0	0	100	0	70	20	10	100	0	0	0	20	80	0	0	40	0	10	50	20	0	0	80	0	0	0
1899-12-31 20:32:24	1899-12-31 00:26:54	Přímý odkaz	2	1	3	6	10	7	8	11	9	4	5	12	20	0	15	65	10	0	5	85	100	0	0	0	0	70	20	10	0	60	40	0	25	30	25	20	0	0	0	100	0	50	0	50	0	40	0
1899-12-31 23:57:28	1899-12-31 00:26:18	Přímý odkaz	5	4	8	7	6	9	10	11	1	2	3	12	20	0	0	80	30	0	70	0	100	0	0	0	10	10	20	60	100	0	0	0	10	80	0	10	80	0	0	20	5	95	0	0	10	80	0
1899-12-31 20:32:24	1899-12-31 00:26:54	Přímý odkaz	2	1	3	6	10	7	8	11	9	4	5	12	20	0	15	65	10	0	5	85	100	0	0	0	0	70	20	10	0	60	40	0	25	30	25	20	0	0	0	100	0	50	0	50	0	40	0
1899-12-31 22:40:00	1899-12-31 00:58:25	Přímý odkaz	8	10	1	3	6	11	2	9	5	4	12	7	25	0	25	50	100	0	0	0	100	0	0	0	10	50	30	10	25	25	0	50	30	10	10	50	80	0	0	20	20	50	0	30	0	0	0
1899-12-31 22:38:58	1899-12-31 00:16:36	Přímý odkaz	5	9	1	4	6	8	10	11	7	3	2	12	10	5	5	80	10	0	0	90	0	0	0	100	10	0	90	0	25	25	25	25	50	0	50	0	100	0	0	0	0	0	0	100	0	0	0
1899-12-31 12:37:50	1899-12-31 00:13:53	Přímý odkaz	2	5	1	4	12	7	8	9	10	6	11	3	0	0	0	100	100	0	0	0	100	0	0	0	50	20	0	30	20	30	30	20	10	40	0	50	50	0	0	50	0	0	0	100	0	0	0
1899-12-31 08:25:31	1899-12-31 00:09:11	Přímý odkaz	1	3	7	8	9	2	10	11	4	6	5	12	20	0	10	70	0	0	0	100	0	0	0	0	10	20	0	70	10	10	20	60	0	40	0	60	0	0	0	100	0	50	0	50	0	0	0
1899-12-31 12:22:39	1899-12-31 01:49:37	Přímý odkaz	1	8	5	6	12	4	7	11	2	9	3	10	40	0	10	50	5	0	95	0	95	0	5	0	20	30	30	20	75	20	5	0	85	5	0	10	30	0	0	70	0	0	30	70	90	10	0
1899-12-31 21:14:13	1899-12-31 00:50:46	Přímý odkaz	1	2	5	7	11	9	4	10	6	8	3	12	0	0	0	100	20	0	0	80	100	0	0	0	10	30	0	60	0	50	0	50	0	30	0	70	0	0	0	100	0	0	0	100	50	0	0
1899-12-31 13:10:20	1899-12-31 00:27:02	Přímý odkaz	3	10	8	6	7	1	4	11	2	5	9	12	10	5	30	55	0	0	0	100	100	0	0	0	0	50	10	40	50	0	0	50	0	10	0	90	0	0	0	100	80	20	0	0	0	0	0
1899-12-31 08:36:44	1899-12-31 00:28:09	Přímý odkaz	2	12	6	5	8	9	10	11	3	4	1	7	20	0	10	70	20	0	80	0	0	0	100	0	50	30	20	0	50	30	20	0	60	20	0	20	100	0	0	0	0	70	0	30	0	40	0
1899-12-31 13:56:11	1899-12-31 00:22:50	Přímý odkaz	2	4	5	9	8	11	6	12	3	7	1	10	30	10	10	50	0	0	0	100	0	0	100	0	0	10	40	50	0	0	20	80	0	30	0	70	0	0	0	100	0	0	0	100	0	0	0
1899-12-31 16:41:34	1899-12-31 00:16:27	Přímý odkaz	1	12	5	3	8	11	4	9	7	6	2	10	10	40	25	25	25	0	25	50	0	0	0	100	0	30	20	60	0	80	0	20	0	70	20	10	10	0	0	90	0	80	0	20	0	80	0
1899-12-31 20:42:09	1899-12-31 00:43:18	Přímý odkaz	2	6	5	12	9	10	3	7	4	8	1	11	60	0	0	40	58	0	40	2	28	0	2	70	10	0	40	50	80	10	10	0	10	70	0	20	80	0	0	20	0	100	0	0	0	80	0
1899-12-31 17:42:12	1899-12-31 00:45:39	Přímý odkaz	1	9	2	5	6	8	10	11	7	4	3	12	10	0	20	70	50	0	0	50	0	0	50	50	5	5	25	65	0	50	50	0	0	40	0	60	0	0	0	100	0	50	0	50	0	50	0
1899-12-31 12:13:41	1899-12-31 00:35:39	Přímý odkaz	1	2	4	8	10	7	11	9	5	3	6	12	40	0	10	50	10	20	20	60	20	20	40	20	10	10	30	50	30	20	30	20	50	20	10	20	50	0	20	30	40	20	20	20	40	20	0
1899-12-31 20:48:24	1899-12-31 00:51:22	Přímý odkaz	6	9	2	3	5	10	7	11	1	4	8	12	20	0	0	80	80	0	0	20	80	0	0	20	0	20	10	70	90	0	0	10	10	0	0	90	100	0	0	0	100	0	0	0	50	0	0
1899-12-31 22:12:52	1899-12-31 00:20:24	Přímý odkaz	1	12	2	5	10	8	7	11	4	3	6	9	0	0	10	90	90	0	10	0	100	0	0	0	0	33	33	33	0	0	50	50	0	33	33	33	0	0	0	100	0	50	0	50	0	50	0
1899-12-31 11:01:06	1899-12-31 00:18:25	Přímý odkaz	1	2	4	6	7	8	9	12	3	10	5	11	50	20	5	25	50	0	0	50	40	5	5	50	10	40	10	40	20	30	40	10	0	30	0	70	0	0	0	100	0	70	0	30	30	40	0
1899-12-31 11:55:25	1899-12-31 00:19:21	Přímý odkaz	1	5	2	7	9	4	10	11	3	8	6	12	0	0	5	95	0	0	5	95	0	0	5	95	0	5	5	90	0	5	5	90	0	5	5	90	0	0	0	100	0	10	0	90	0	10	0
1899-12-31 17:19:00	1899-12-31 00:10:52	Přímý odkaz	1	12	3	8	9	7	4	6	5	11	2	10	60	20	20	0	80	0	20	0	0	0	40	60	0	25	75	0	0	10	90	0	0	20	0	80	100	0	0	0	20	80	0	0	0	0	0
1899-12-31 14:57:44	1899-12-31 00:31:16	Přímý odkaz	1	3	8	5	6	4	9	11	2	10	12	7	20	0	10	70	80	0	0	20	100	0	0	0	20	5	10	65	20	20	10	50	5	15	0	80	100	0	0	0	5	30	5	60	0	0	0
1899-12-31 19:51:26	1899-12-31 00:24:46	Přímý odkaz	7	12	6	4	2	1	8	10	9	3	11	5	0	0	10	90	100	0	0	0	100	0	0	0	15	5	0	80	100	0	0	0	0	10	0	90	100	0	0	0	0	0	0	100	0	0	0
1899-12-31 10:27:59	1899-12-31 00:49:57	Přímý odkaz	11	7	3	1	5	6	10	9	8	2	4	12	15	0	5	80	20	10	60	10	90	0	0	10	10	50	30	10	10	20	70	0	50	20	10	20	20	0	0	80	30	60	0	10	65	25	10
1899-12-31 11:25:09	1899-12-31 00:21:43	Přímý odkaz	1	7	2	5	12	8	9	10	3	4	6	11	10	0	0	90	10	0	0	90	0	0	0	100	0	0	5	95	20	0	0	80	100	0	0	0	100	0	0	0	100	0	0	0	100	0	0
1899-12-31 09:07:06	1899-12-31 00:14:55	Přímý odkaz	1	2	4	5	7	8	12	11	3	6	9	10	40	10	10	40	30	5	35	30	75	0	10	15	0	0	10	90	70	10	10	10	40	15	15	30	5	0	0	95	10	0	10	80	10	0	10
1899-12-31 18:06:16	1899-12-31 00:17:34	Přímý odkaz	10	12	3	2	4	8	6	7	5	1	9	11	20	0	0	80	10	0	0	90	100	0	0	0	20	0	60	20	50	0	50	0	0	40	0	60	5	0	0	95	60	30	10	0	0	20	0
1899-12-31 16:27:27	1899-12-31 00:08:24	Přímý odkaz	5	7	3	2	8	9	10	11	6	1	12	4	80	10	10	0	100	0	0	0	80	0	20	0	80	0	20	0	80	10	10	0	80	0	0	20	50	0	0	50	20	60	10	10	100	0	0
1899-12-31 11:33:02	1899-12-31 00:24:45	Přímý odkaz	2	3	1	8	9	5	7	10	6	11	4	12	50	0	0	50	15	0	5	80	10	0	0	90	0	5	5	90	0	80	10	10	5	5	10	80	0	0	0	100	10	0	0	90	0	0	0
1899-12-31 16:08:23	1899-12-31 00:31:34	Přímý odkaz	1	11	3	2	4	7	8	12	6	9	5	10	40	9	0	60	40	0	30	30	90	0	0	10	20	20	20	40	60	20	0	20	30	0	0	70	50	0	0	50	10	45	0	45	40	0	0
1899-12-31 17:33:37	1899-12-31 00:24:38	Přímý odkaz	1	3	11	6	10	2	8	12	5	7	4	9	5	5	20	70	40	0	0	60	80	0	0	20	0	50	30	20	5	35	50	10	20	20	30	30	90	0	10	0	20	0	0	80	0	0	0
1899-12-31 13:32:22	1899-12-31 00:18:26	Přímý odkaz	1	4	6	8	11	2	3	10	5	9	7	12	0	0	40	60	0	0	0	100	0	0	0	100	0	15	15	70	0	0	40	60	0	0	0	100	0	0	0	100	0	0	0	100	0	0	0
1899-12-31 13:12:22	1899-12-31 00:43:39	Přímý odkaz	1	6	12	4	10	5	7	3	2	9	8	11	10	0	0	90	100	0	0	0	90	0	10	0	0	30	20	50	100	0	0	0	70	0	0	30	90	0	0	10	100	0	0	0	0	0	0
1899-12-31 20:32:24	1899-12-31 00:26:54	Přímý odkaz	2	1	3	6	10	7	8	11	9	4	5	12	20	0	15	65	10	0	5	85	100	0	0	0	0	70	20	10	0	60	40	0	25	30	25	20	0	0	0	100	0	50	0	50	0	40	0
1899-12-31 14:48:33	1899-12-31 00:16:25	Přímý odkaz	1	8	6	3	4	11	5	12	7	2	9	10	70	0	5	25	100	0	0	0	100	0	0	0	50	0	20	30	100	0	0	0	0	0	0	100	0	0	0	100	0	0	0	100	0	0	0
1899-12-31 21:12:15	1899-12-31 00:27:43	Přímý odkaz	1	2	7	6	9	3	11	5	8	10	4	12	35	5	5	60	70	0	0	30	100	0	0	0	10	20	20	50	10	25	25	40	15	20	20	45	10	0	0	90	10	30	30	30	10	20	0
1899-12-31 23:09:54	1899-12-31 00:14:49	Přímý odkaz	2	12	4	3	9	6	7	10	5	1	8	11	0	0	20	80	0	0	0	100	0	0	50	50	0	80	10	10	0	100	0	0	0	75	25	0	0	0	0	100	0	75	25	0	0	100	0
1899-12-31 13:32:36	1899-12-31 00:25:46	Přímý odkaz	2	1	3	8	6	9	10	11	4	7	5	12	30	5	5	60	20	0	0	80	40	0	0	60	10	10	10	70	0	10	10	80	20	10	0	70	0	0	0	100	0	0	0	100	0	0	0
1899-12-31 18:49:14	1899-12-31 00:22:30	Přímý odkaz	2	10	3	7	9	8	6	11	4	5	1	12	40	0	5	55	80	0	0	20	80	0	0	20	10	10	20	70	80	20	0	0	0	0	0	100	0	0	0	100	0	0	0	100	0	0	0
1899-12-31 22:10:24	1899-12-31 00:13:15	Přímý odkaz	3	2	4	7	9	10	5	12	1	6	11	8	50	0	0	50	80	0	0	20	50	0	0	50	100	0	0	0	100	0	0	0	100	0	0	0	100	0	0	0	80	20	0	0	90	10	0
1899-12-31 12:49:02	1899-12-31 00:16:39	Přímý odkaz	10	11	3	1	4	6	9	12	7	5	8	2	70	0	0	30	100	0	0	0	0	0	0	100	0	70	20	10	100	0	0	0	20	80	0	0	40	0	10	50	20	0	0	80	0	0	0
1899-12-31 23:25:50	1899-12-31 11:32:44	Přímý odkaz	2	1	9	7	6	3	5	11	4	10	8	12	35	5	10	50	30	15	5	50	50	0	0	50	10	20	20	50	10	25	25	40	10	25	25	40	15	0	0	85	10	20	10	60	10	0	0
1899-12-31 20:25:32	1899-12-31 01:13:53	Přímý odkaz	2	11	1	7	10	5	3	6	4	9	8	12	90	0	10	0	100	0	0	0	100	0	0	0	100	0	0	0	50	50	0	0	50	50	0	0	100	0	0	0	0	100	0	0	0	100	0
1899-12-31 17:42:12	1899-12-31 00:28:18	Přímý odkaz	9	12	1	3	5	11	7	8	10	4	2	6	80	0	20	0	90	0	10	0	100	0	0	0	50	25	25	0	10	25	65	0	50	50	0	0	80	0	0	20	10	80	10	0	70	30	0
1899-12-31 23:57:28	1899-12-31 00:26:18	Přímý odkaz	5	4	8	7	6	9	10	11	1	2	3	12	20	0	0	80	30	0	70	0	100	0	0	0	10	10	20	60	100	0	0	0	10	80	0	10	80	0	0	20	5	95	0	0	10	80	0
1899-12-31 22:10:37	1899-12-31 00:11:00	Přímý odkaz	7	8	1	2	3	11	9	4	5	6	10	12	0	0	0	100	100	0	0	0	100	0	0	0	70	20	0	10	100	0	0	0	100	0	0	0	100	0	0	0	100	0	0	0	100	0	0
1899-12-31 07:51:21	1899-12-31 00:20:15	Přímý odkaz	4	6	1	3	7	8	5	9	2	10	11	12	8	1	1	90	20	1	9	70	10	5	5	80	10	25	16	50	10	50	30	10	10	5	5	80	9	1	1	90	10	50	10	40	10	5	5
1899-12-31 18:31:07	1899-12-31 00:28:33	Přímý odkaz	6	10	4	2	1	7	8	12	5	3	11	9	100	0	0	0	100	0	0	0	100	0	0	0	60	20	20	0	100	0	0	0	50	50	0	0	100	0	0	0	0	100	0	0	20	80	0
1899-12-31 06:41:18	1899-12-31 00:15:32	Přímý odkaz	2	4	1	3	6	10	11	9	12	8	5	7	0	0	5	95	5	0	0	95	80	0	0	20	5	20	10	65	5	20	20	55	80	5	5	10	100	0	0	0	100	0	0	0	5	95	0
1899-12-31 11:55:25	1899-12-31 00:19:21	Přímý odkaz	1	5	2	7	9	4	10	11	3	8	6	12	0	0	5	95	0	0	5	95	0	0	5	95	0	5	5	90	0	5	5	90	0	5	5	90	0	0	0	100	0	10	0	90	0	10	0
1899-12-31 14:45:56	1899-12-31 00:55:26	Přímý odkaz	1	2	4	7	11	5	9	12	3	8	6	10	0	0	30	70	0	0	20	80	0	O	10	90	0	30	30	40	0	0	60	40	0	60	30	10	0	0	30	70	0	50	40	0	0	70	25
1899-12-31 10:38:04	1899-12-31 00:29:57	Přímý odkaz	3	5	2	6	7	4	8	9	10	11	1	12	40	0	0	60	80	0	20	0	100	0	0	0	100	0	0	0	100	0	0	0	20	0	0	80	100	0	0	0	0	0	0	100	100	0	0
1899-12-31 08:55:13	1899-12-31 00:20:07	Přímý odkaz	1	10	7	5	6	9	2	11	8	4	12	3	5	0	15	80	25	0	60	15	0	0	100	0	0	0	10	90	90	5	5	0	10	10	0	80	100	0	0	0	0	0	30	70	0	0	0
1899-12-31 19:32:58	1899-12-31 00:19:55	Přímý odkaz	1	2	4	6	5	7	10	11	8	3	9	12	20	20	10	50	30	30	10	30	50	20	30	0	0	10	20	70	80	20	0	0	50	10	0	40	100	0	0	0	50	0	0	50	90	0	0
1899-12-31 15:57:21	1899-12-31 00:33:11	Přímý odkaz	5	6	1	3	9	10	7	12	4	2	8	11	5	5	0	90	40	30	30	0	50	0	30	20	10	50	10	30	40	0	10	50	10	30	0	60	20	0	0	80	0	50	0	50	10	40	0
1899-12-31 21:42:51	1899-12-31 00:10:16	Přímý odkaz	1	7	5	2	8	3	9	10	4	11	6	12	50	5	15	30	20	30	20	30	40	0	60	0	10	10	50	30	0	0	0	20	0	0	0	100	0	0	0	100	0	80	0	20	0	30	0
1899-12-31 16:08:23	1899-12-31 00:31:34	Přímý odkaz	1	11	3	2	4	7	8	12	6	9	5	10	40	9	0	60	40	0	30	30	90	0	0	10	20	20	20	40	60	20	0	20	30	0	0	70	50	0	0	50	10	45	0	45	40	0	0
1899-12-31 21:49:06	1899-12-31 00:25:53	Přímý odkaz	4	11	5	6	8	3	9	10	2	1	7	12	30	0	20	50	100	0	0	0	0	0	0	100	0	20	20	60	0	0	0	100	100	0	0	0	100	0	0	0	80	20	0	0	100	0	0
1899-12-31 19:51:26	1899-12-31 00:24:46	Přímý odkaz	7	12	6	4	2	1	8	10	9	3	11	5	0	0	10	90	100	0	0	0	100	0	0	0	15	5	0	80	100	0	0	0	0	10	0	90	100	0	0	0	0	0	0	100	0	0	0
1899-12-31 22:17:00	1899-12-31 00:09:12	Přímý odkaz	2	6	1	3	5	10	4	11	9	8	7	12	40	30	20	10	50	10	10	30	70	0	0	30	80	0	20	0	90	10	0	0	80	10	0	10	70	0	0	30	70	0	0	30	90	0	0
1899-12-31 09:30:31	1899-12-31 00:25:21	Přímý odkaz	3	5	4	2	6	1	10	7	8	9	11	12	40	10	10	40	80	0	0	20	50	0	0	50	0	20	60	20	0	30	50	20	0	40	40	20	0	0	0	100	0	50	0	50	0	80	20
1899-12-31 19:04:44	1899-12-31 05:15:46	Přímý odkaz	4	8	7	2	6	1	9	10	3	5	12	11	70	0	0	30	100	0	0	0	100	0	0	0	40	10	50	0	100	0	0	0	80	0	0	20	100	0	0	0	100	0	0	0	100	0	0
1899-12-31 14:17:07	1899-12-31 01:03:21	Přímý odkaz	5	7	2	4	11	6	9	12	8	3	10	1	85	0	5	10	100	0	0	0	100	0	0	0	100	0	0	0	45	10	0	45	0	20	0	80	100	0	0	0	0	10	0	90	0	0	0
1899-12-31 10:07:53	1899-12-31 00:17:07	Přímý odkaz	1	3	2	5	8	9	11	12	10	6	7	4	0	0	0	20	10	0	0	0	0	0	0	10	0	0	0	20	0	0	0	5	0	0	0	5	0	0	0	5	0	0	0	5	0	0	0
1899-12-31 10:56:06	1899-12-31 00:24:49	Přímý odkaz	1	9	5	6	10	8	4	11	3	7	2	12	10	20	10	60	0	0	100	0	0	0	100	0	10	10	80	0	0	80	20	0	0	20	20	60	0	0	0	100	0	30	20	50	0	40	20
1899-12-31 02:56:39	1899-12-31 03:16:20	Přímý odkaz	5	10	6	1	9	7	8	11	4	2	3	12	30	20	5	45	100	0	0	0	100	0	0	0	15	30	20	35	40	10	0	50	50	30	0	20	100	0	0	0	20	80	0	0	40	40	0
1899-12-31 07:51:21	1899-12-31 00:20:15	Přímý odkaz	4	6	1	3	7	8	5	9	2	10	11	12	8	1	1	90	20	1	9	70	10	5	5	80	10	25	16	50	10	50	30	10	10	5	5	80	9	1	1	90	10	50	10	40	10	5	5
1899-12-31 23:25:50	1899-12-31 11:32:44	Přímý odkaz	2	1	9	7	6	3	5	11	4	10	8	12	35	5	10	50	30	15	5	50	50	0	0	50	10	20	20	50	10	25	25	40	10	25	25	40	15	0	0	85	10	20	10	60	10	0	0
1899-12-31 13:12:22	1899-12-31 00:43:39	Přímý odkaz	1	6	12	4	10	5	7	3	2	9	8	11	10	0	0	90	100	0	0	0	90	0	10	0	0	30	20	50	100	0	0	0	70	0	0	30	90	0	0	10	100	0	0	0	0	0	0
1899-12-31 20:07:10	1899-12-31 00:18:05	Přímý odkaz	2	3	1	4	5	6	7	8	9	10	11	12	50	0	0	50	0	0	100	0	100	0	0	0	0	0	0	100	0	0	100	0	0	0	0	100	0	0	0	100	0	0	0	100	0	0	0
1899-12-31 18:32:59	1899-12-31 00:58:37	Přímý odkaz	1	8	6	3	5	9	10	11	2	4	7	12	10	0	10	80	10	0	30	60	80	0	15	5	0	20	30	50	25	30	5	40	25	30	5	40	10	0	0	90	10	40	0	50	0	40	0
1899-12-31 17:19:18	1899-12-31 00:11:52	Přímý odkaz	2	1	6	7	8	10	3	11	5	4	9	12	100	0	0	0	50	0	0	50	0	0	0	100	0	50	0	50	0	0	50	50	0	0	0	100	0	0	0	100	0	0	0	100	0	50	0
1899-12-31 21:57:14	1899-12-31 00:17:05	Přímý odkaz	4	7	5	11	1	2	8	10	6	9	3	12	10	0	0	90	100	0	0	0	100	0	0	0	20	0	20	60	100	0	0	0	85	10	5	0	100	0	0	0	100	0	0	0	50	50	0
1899-12-31 20:21:22	1899-12-31 00:25:09	Přímý odkaz	3	10	1	8	6	11	2	9	12	7	4	5	10	0	10	80	100	0	0	0	100	0	0	0	10	10	0	80	100	0	0	0	100	0	0	0	10	0	0	90	100	0	0	0	10	0	0
1899-12-31 10:08:35	1899-12-31 02:36:04	Přímý odkaz	4	8	2	1	3	11	9	10	6	5	7	12	0	0	30	70	100	0	0	0	100	0	0	0	0	10	50	40	50	20	30	0	0	30	30	40	0	0	0	100	0	0	0	100	0	0	20
1899-12-31 10:37:34	1899-12-31 00:20:17	Přímý odkaz	1	5	2	3	6	4	7	12	8	9	10	11	80	0	0	20	100	0	0	0	100	0	0	0	25	25	25	25	100	0	0	0	100	0	0	0	50	0	0	50	0	50	0	50	0	50	0
1899-12-31 18:35:43	1899-12-31 01:22:06	Přímý odkaz	2	5	1	4	7	3	11	8	9	10	6	12	25	0	5	70	80	0	20	0	10	0	0	90	5	10	5	80	5	15	0	80	5	5	5	80	0	0	0	100	0	30	0	70	0	0	0
1899-12-31 20:10:56	1899-12-31 00:31:48	Přímý odkaz	1	9	2	3	7	4	5	8	6	10	11	12	70	10	10	10	100	0	0	0	100	0	0	0	20	60	10	10	20	60	20	0	40	60	0	0	0	0	0	100	20	70	10	0	80	20	0
1899-12-31 09:09:39	1899-12-31 00:12:54	Přímý odkaz	1	2	4	8	10	3	9	12	5	7	6	11	20	0	0	80	100	0	0	0	100	0	0	0	50	0	0	50	50	25	25	0	50	10	30	10	40	0	0	60	50	0	50	0	70	0	0
1899-12-31 21:36:51	1899-12-31 00:15:01	Přímý odkaz	6	4	1	8	9	7	5	10	2	3	11	12	0	0	0	100	100	0	0	0	100	0	0	0	50	10	10	30	20	20	20	20	10	0	0	90	100	0	0	0	10	20	20	50	90	0	0
1899-12-31 12:42:29	1899-12-31 00:24:58	Přímý odkaz	3	4	1	5	12	7	8	11	2	10	6	9	40	0	0	60	50	0	0	50	40	0	0	60	5	5	10	80	50	0	0	50	50	0	0	50	0	0	0	100	0	0	0	0	50	0	0
1899-12-31 18:06:16	1899-12-31 00:17:34	Přímý odkaz	10	12	3	2	4	8	6	7	5	1	9	11	20	0	0	80	10	0	0	90	100	0	0	0	20	0	60	20	50	0	50	0	0	40	0	60	5	0	0	95	60	30	10	0	0	20	0
1899-12-31 18:32:56	1899-12-31 00:51:36	Přímý odkaz	8	9	1	3	5	10	7	11	6	2	4	12	10	0	15	75	10	0	30	60	70	0	20	10	20	15	10	55	20	30	30	20	10	20	10	60	5	0	5	90	5	15	10	70	10	0	0
1899-12-31 18:54:38	1899-12-31 00:15:39	Přímý odkaz	6	4	5	1	10	7	2	12	3	8	11	9	0	0	0	100	0	0	0	100	0	0	0	100	0	20	30	50	0	0	20	80	0	0	0	100	0	0	0	100	0	20	0	80	0	20	0
1899-12-31 22:09:53	1899-12-31 00:08:54	Přímý odkaz	1	2	3	5	6	7	8	9	4	10	11	12	95	0	5	0	100	0	0	0	100	0	0	0	100	0	0	0	100	0	0	0	100	0	0	0	100	0	0	0	100	0	0	0	100	0	0
1899-12-31 22:48:40	1899-12-31 00:01:41	Přímý odkaz	6	7	5	9	11	1	2	12	4	8	3	10	40	10	20	30	70	30	0	0	0	100	0	0	0	0	0	100	30	30	40	0	0	0	0	100	100	0	0	0	0	0	0	100	0	0	0
1899-12-31 13:13:12	1899-12-31 00:20:53	Přímý odkaz	1	11	5	7	8	3	2	10	4	6	9	12	0	0	0	100	0	0	0	100	100	0	0	0	0	30	35	35	0	25	35	40	0	25	35	40	0	0	0	100	0	0	0	100	0	0	0
1899-12-31 07:53:55	1899-12-31 00:26:41	Přímý odkaz	1	10	4	5	9	3	7	8	2	6	11	12	20	0	10	70	0	0	0	100	30	0	70	0	0	0	30	70	0	0	50	50	0	0	20	80	0	0	0	100	0	0	0	100	0	0	0
1899-12-31 10:05:05	1899-12-31 00:23:08	Přímý odkaz	1	2	3	4	5	6	7	8	9	10	11	12	50	5	20	25	80	0	20	0	30	0	0	70	20	20	50	10	0	20	60	20	0	40	50	10	100	0	0	0	20	80	0	0	10	70	20
1899-12-31 16:32:58	1899-12-31 00:21:15	Přímý odkaz	2	12	3	6	7	8	9	10	5	4	1	11	0	0	0	100	100	0	0	0	50	0	50	0	50	0	50	0	25	25	25	25	50	0	0	50	100	0	0	0	0	10	0	90	20	0	0
1899-12-31 17:42:12	1899-12-31 00:28:18	Přímý odkaz	9	12	1	3	5	11	7	8	10	4	2	6	80	0	20	0	90	0	10	0	100	0	0	0	50	25	25	0	10	25	65	0	50	50	0	0	80	0	0	20	10	80	10	0	70	30	0
1899-12-31 10:37:05	1899-12-31 00:19:39	Přímý odkaz	1	12	6	4	11	2	9	7	8	10	3	5	0	0	10	90	100	0	0	0	100	0	0	0	5	45	10	40	100	0	0	0	0	10	10	80	5	0	0	95	100	0	0	0	0	0	0
1899-12-31 20:23:23	1899-12-31 00:17:59	Přímý odkaz	5	6	1	7	8	2	9	10	11	3	4	12	100	0	0	0	100	0	0	0	0	0	0	0	0	0	0	100	100	0	0	0	50	0	30	20	100	0	0	0	0	0	0	0	0	0	0
1899-12-31 16:58:30	1899-12-31 00:32:20	Přímý odkaz	1	3	5	4	8	7	6	12	10	9	2	11	50	0	25	25	30	0	50	20	50	0	0	50	20	30	30	20	50	0	25	25	0	0	0	100	50	0	0	50	0	0	0	100	50	0	0
1899-12-31 17:28:30	1899-12-31 00:23:07	Přímý odkaz	3	4	5	7	9	11	6	12	1	8	2	10	10	0	10	80	60	0	10	30	90	0	5	5	10	0	20	70	80	0	0	20	10	10	10	70	80	0	10	10	30	20	0	50	40	0	0
1899-12-31 16:27:27	1899-12-31 00:08:24	Přímý odkaz	5	7	3	2	8	9	10	11	6	1	12	4	80	10	10	0	100	0	0	0	80	0	20	0	80	0	20	0	80	10	10	0	80	0	0	20	50	0	0	50	20	60	10	10	100	0	0
1899-12-31 08:04:55	1899-12-31 00:52:31	Přímý odkaz	2	3	1	4	7	10	9	11	5	6	8	12	10	10	10	70	40	10	10	40	70	10	10	10	10	30	30	30	40	10	20	30	10	10	20	60	10	10	10	70	10	10	10	70	10	10	10
1899-12-31 09:44:17	1899-12-31 01:23:39	Přímý odkaz	10	12	6	3	1	7	4	8	5	2	11	9	60	0	0	40	0	0	0	100	100	0	0	0	10	0	30	60	10	90	0	0	20	80	0	0	100	0	0	0	0	70	0	30	100	0	0
1899-12-31 22:09:53	1899-12-31 00:08:54	Přímý odkaz	1	2	3	5	6	7	8	9	4	10	11	12	95	0	5	0	100	0	0	0	100	0	0	0	100	0	0	0	100	0	0	0	100	0	0	0	100	0	0	0	100	0	0	0	100	0	0
1899-12-31 17:33:37	1899-12-31 00:24:38	Přímý odkaz	1	3	11	6	10	2	8	12	5	7	4	9	5	5	20	70	40	0	0	60	80	0	0	20	0	50	30	20	5	35	50	10	20	20	30	30	90	0	10	0	20	0	0	80	0	0	0
1899-12-31 22:17:22	1899-12-31 00:10:16	Přímý odkaz	2	3	4	5	12	6	7	8	9	10	1	11	40	20	30	10	40	20	20	20	45	25	0	30	30	10	40	20	40	0	0	60	40	0	0	60	30	0	0	70	50	0	0	50	20	40	0
1899-12-31 13:32:22	1899-12-31 00:18:26	Přímý odkaz	1	4	6	8	11	2	3	10	5	9	7	12	0	0	40	60	0	0	0	100	0	0	0	100	0	15	15	70	0	0	40	60	0	0	0	100	0	0	0	100	0	0	0	100	0	0	0
1899-12-31 14:54:01	1899-12-31 00:19:57	Přímý odkaz	5	11	2	1	7	8	3	12	9	4	10	6	40	0	5	55	90	0	10	0	99	0	1	0	70	10	10	10	80	0	5	15	50	30	0	20	60	0	0	40	0	0	0	100	40	10	20
1899-12-31 09:59:42	1899-12-31 00:23:57	Přímý odkaz	1	9	2	4	8	10	6	11	7	3	5	12	40	0	10	50	70	0	30	0	100	0	0	0	30	20	20	30	30	25	10	35	20	35	0	35	50	0	0	50	0	35	5	50	0	35	5
1899-12-31 21:48:53	1899-12-31 00:20:10	Přímý odkaz	6	11	1	3	4	10	9	12	5	2	7	8	0	10	20	70	5	10	5	80	10	0	10	80	0	10	10	80	0	0	0	100	0	0	0	100	0	0	0	100	0	0	0	100	0	0	0
1899-12-31 11:03:46	1899-12-31 00:33:27	Přímý odkaz	2	1	5	7	9	3	6	10	4	11	8	12	0	0	20	80	70	0	30	0	60	0	10	30	10	30	40	20	10	50	30	10	50	40	10	0	100	0	0	0	10	60	30	0	20	50	20
1899-12-31 22:08:51	1899-12-31 00:17:38	Přímý odkaz	8	11	4	5	2	9	7	10	3	1	12	6	10	0	20	70	10	0	0	90	0	0	100	0	0	0	20	80	20	20	20	40	0	20	0	80	0	0	0	100	80	10	0	10	0	5	0
1899-12-31 09:16:13	1899-12-31 00:17:29	Přímý odkaz	1	2	7	3	12	6	9	10	5	4	8	11	20	0	50	30	100	0	0	0	20	0	20	60	10	10	70	10	35	35	20	10	0	0	0	100	0	0	0	100	50	0	0	50	0	0	0
1899-12-31 21:44:00	1899-12-31 00:26:08	Přímý odkaz	10	8	2	4	5	9	7	12	3	1	6	11	90	0	0	10	80	0	0	10	50	0	0	50	30	20	20	30	0	0	20	80	5	30	10	55	100	0	0	0	70	30	0	0	100	0	0
1899-12-31 14:11:40	1899-12-31 00:17:49	Přímý odkaz	10	9	3	1	2	8	4	11	5	12	6	7	60	0	10	30	50	0	10	40	100	0	0	0	70	10	10	10	100	0	0	0	100	0	0	0	0	0	0	100	100	0	0	0	100	0	0
1899-12-31 20:19:36	1899-12-31 00:41:20	Přímý odkaz	2	1	3	6	4	8	5	11	7	9	10	12	50	0	0	50	50	0	0	50	50	0	0	50	0	0	0	100	50	0	0	50	0	0	0	100	10	0	0	90	10	0	0	90	0	0	0
1899-12-31 20:07:10	1899-12-31 00:18:05	Přímý odkaz	2	3	1	4	5	6	7	8	9	10	11	12	50	0	0	50	0	0	100	0	100	0	0	0	0	0	0	100	0	0	100	0	0	0	0	100	0	0	0	100	0	0	0	100	0	0	0
1899-12-31 14:48:33	1899-12-31 00:16:25	Přímý odkaz	1	8	6	3	4	11	5	12	7	2	9	10	70	0	5	25	100	0	0	0	100	0	0	0	50	0	20	30	100	0	0	0	0	0	0	100	0	0	0	100	0	0	0	100	0	0	0
1899-12-31 09:30:31	1899-12-31 00:25:21	Přímý odkaz	3	5	4	2	6	1	10	7	8	9	11	12	40	10	10	40	80	0	0	20	50	0	0	50	0	20	60	20	0	30	50	20	0	40	40	20	0	0	0	100	0	50	0	50	0	80	20
1899-12-31 19:06:09	1899-12-31 00:40:12	Přímý odkaz	6	10	1	2	9	11	7	12	8	3	5	4	50	0	0	50	50	0	0	50	0	0	100	0	15	30	55	0	60	20	20	0	0	30	20	50	0	0	0	100	0	20	50	30	0	30	35
1899-12-31 16:08:23	1899-12-31 00:31:34	Přímý odkaz	1	11	3	2	4	7	8	12	6	9	5	10	40	9	0	60	40	0	30	30	90	0	0	10	20	20	20	40	60	20	0	20	30	0	0	70	50	0	0	50	10	45	0	45	40	0	0
1899-12-31 18:41:55	1899-12-31 00:06:26	Přímý odkaz	1	2	3	4	5	6	7	8	9	10	11	12	90	0	10	0	0	0	0	100	0	0	A	100	0	0	0	0	100	0	0	0	0	0	0	100	0	0	0	100	0	0	0	100	0	0	0
1899-12-31 11:47:12	1899-12-31 00:34:48	Přímý odkaz	5	2	1	3	7	9	8	10	4	12	6	11	10	0	30	60	10	10	0	80	20	0	0	80	0	10	60	30	10	40	40	10	0	10	30	60	40	0	0	60	0	80	20	0	20	50	20
1899-12-31 15:54:19	1899-12-31 00:34:50	Přímý odkaz	2	4	1	8	9	7	5	12	6	10	3	11	10	0	30	60	90	0	0	10	100	0	0	0	20	0	0	80	40	0	10	50	20	20	10	50	100	0	0	0	40	20	40	0	90	10	0
1899-12-31 20:48:24	1899-12-31 00:51:22	Přímý odkaz	6	9	2	3	5	10	7	11	1	4	8	12	20	0	0	80	80	0	0	20	80	0	0	20	0	20	10	70	90	0	0	10	10	0	0	90	100	0	0	0	100	0	0	0	50	0	0
1899-12-31 00:30:42	1899-12-31 00:18:06	Přímý odkaz	1	6	3	2	4	7	8	9	10	12	5	11	20	5	20	55	40	20	20	20	95	0	5	0	0	5	10	85	20	20	40	20	20	20	20	40	20	0	0	80	0	20	20	60	0	0	20
1899-12-31 11:25:09	1899-12-31 00:21:43	Přímý odkaz	1	7	2	5	12	8	9	10	3	4	6	11	10	0	0	90	10	0	0	90	0	0	0	100	0	0	5	95	20	0	0	80	100	0	0	0	100	0	0	0	100	0	0	0	100	0	0
1899-12-31 14:40:36	1899-12-31 00:07:46	Přímý odkaz	2	1	3	4	5	7	8	9	10	11	12	6	20	10	20	50	50	0	20	30	40	0	30	30	30	30	30	10	20	20	30	30	30	30	10	30	30	20	20	30	0	30	30	40	0	40	20
1899-12-31 16:06:34	1899-12-31 00:57:53	Přímý odkaz	3	5	2	10	12	4	6	8	7	9	1	11	0	0	0	100	60	0	10	30	100	0	0	0	10	40	40	10	15	30	5	50	5	25	5	65	50	0	0	50	0	20	10	70	40	20	0
1899-12-31 09:59:42	1899-12-31 00:23:57	Přímý odkaz	1	9	2	4	8	10	6	11	7	3	5	12	40	0	10	50	70	0	30	0	100	0	0	0	30	20	20	30	30	25	10	35	20	35	0	35	50	0	0	50	0	35	5	50	0	35	5
1899-12-31 22:06:51	1899-12-31 00:14:13	Přímý odkaz	1	4	3	8	10	6	7	11	5	12	2	9	10	0	60	30	0	40	40	20	0	0	10	90	50	20	10	20	0	40	10	50	20	20	20	40	30	20	20	30	30	20	20	30	90	0	0
1899-12-31 20:10:56	1899-12-31 00:31:48	Přímý odkaz	1	9	2	3	7	4	5	8	6	10	11	12	70	10	10	10	100	0	0	0	100	0	0	0	20	60	10	10	20	60	20	0	40	60	0	0	0	0	0	100	20	70	10	0	80	20	0
1899-12-31 20:21:58	1899-12-31 00:16:23	Přímý odkaz	6	7	5	2	11	8	3	12	9	1	10	4	30	0	10	60	100	0	0	0	0	0	0	100	0	0	30	70	0	0	0	100	0	20	0	80	0	0	0	100	0	100	0	0	0	0	0
1899-12-31 17:11:14	1899-12-31 00:35:34	Přímý odkaz	8	11	2	5	3	12	9	10	6	1	4	7	90	0	5	5	60	0	20	20	80	0	10	10	20	30	20	30	10	20	60	10	5	45	10	40	0	0	5	95	0	60	10	30	0	20	0
1899-12-31 14:27:54	1899-12-31 00:12:46	Přímý odkaz	1	5	2	6	7	8	12	9	4	3	11	10	0	10	10	80	0	0	20	80	0	0	0	100	0	30	10	60	0	0	0	100	20	20	0	60	0	0	0	100	0	50	0	50	0	0	0
1899-12-31 19:03:49	1899-12-31 00:06:22	Přímý odkaz	1	2	3	4	5	6	7	8	9	10	11	12	10	40	60	10	10	10	50	10	10	10	50	10	10	10	50	10	10	10	40	0	20	30	30	10	10	0	60	30	20	30	50	20	10	30	50
1899-12-31 21:44:00	1899-12-31 00:26:08	Přímý odkaz	10	8	2	4	5	9	7	12	3	1	6	11	90	0	0	10	80	0	0	10	50	0	0	50	30	20	20	30	0	0	20	80	5	30	10	55	100	0	0	0	70	30	0	0	100	0	0
1899-12-31 07:53:55	1899-12-31 00:26:41	Přímý odkaz	1	10	4	5	9	3	7	8	2	6	11	12	20	0	10	70	0	0	0	100	30	0	70	0	0	0	30	70	0	0	50	50	0	0	20	80	0	0	0	100	0	0	0	100	0	0	0
1899-12-31 11:35:36	1899-12-31 00:12:11	Přímý odkaz	4	10	1	2	3	5	11	12	6	7	8	9	30	0	40	30	20	0	0	80	0	0	100	0	0	0	50	50	0	0	50	50	0	20	0	80	0	0	0	100	0	0	0	100	0	0	0
1899-12-31 19:47:01	1899-12-31 00:17:55	Přímý odkaz	4	6	2	1	12	7	8	11	9	5	3	10	30	20	20	30	50	0	0	50	50	0	0	50	20	20	30	30	50	0	0	50	25	25	25	25	100	0	0	0	0	0	0	100	0	0	0
1899-12-31 17:57:38	1899-12-31 00:18:44	Přímý odkaz	1	2	7	8	12	3	4	11	5	9	6	10	20	0	10	70	70	0	0	30	40	0	0	60	20	30	30	20	20	60	10	10	20	10	0	70	100	0	0	0	0	0	0	100	0	0	0
1899-12-31 21:37:38	1899-12-31 00:15:09	Přímý odkaz	7	6	1	3	2	12	10	4	5	8	9	11	100	0	0	0	100	0	0	0	100	0	0	0	80	10	5	5	80	10	10	0	100	0	0	0	100	0	0	0	100	0	0	0	100	0	0
1899-12-31 19:47:01	1899-12-31 00:17:55	Přímý odkaz	4	6	2	1	12	7	8	11	9	5	3	10	30	20	20	30	50	0	0	50	50	0	0	50	20	20	30	30	50	0	0	50	25	25	25	25	100	0	0	0	0	0	0	100	0	0	0
1899-12-31 10:06:49	1899-12-31 00:38:28	Přímý odkaz	1	12	3	4	11	9	5	8	2	6	7	10	25	0	35	40	25	0	40	35	40	0	10	50	10	0	40	50	30	30	0	40	0	50	0	50	0	0	0	100	0	0	0	100	0	0	0
1899-12-31 09:14:42	1899-12-31 22:23:26	Přímý odkaz	1	3	2	5	9	10	7	12	4	6	11	8	60	0	10	30	50	0	50	0	90	0	10	0	40	30	30	0	100	0	0	0	30	40	0	30	100	0	0	0	0	100	0	0	60	30	0
1899-12-31 13:05:05	1899-12-31 00:20:00	Přímý odkaz	5	6	7	1	12	2	4	3	10	9	8	11	0	0	50	50	100	0	0	0	100	0	0	0	100	0	0	0	100	0	0	0	100	0	0	0	100	0	0	0	100	0	0	0	100	0	0
1899-12-31 12:13:17	1899-12-31 03:48:26	Přímý odkaz	1	8	2	4	6	7	9	11	5	3	10	12	10	0	40	50	50	0	0	50	50	0	0	50	0	20	20	60	40	20	20	20	20	20	20	40	100	0	0	0	100	0	0	0	0	0	20
1899-12-31 08:36:44	1899-12-31 00:28:09	Přímý odkaz	2	12	6	5	8	9	10	11	3	4	1	7	20	0	10	70	20	0	80	0	0	0	100	0	50	30	20	0	50	30	20	0	60	20	0	20	100	0	0	0	0	70	0	30	0	40	0
1899-12-31 11:31:13	1899-12-31 00:26:37	Přímý odkaz	7	8	2	4	9	3	6	5	1	10	11	12	100	0	0	0	70	0	0	30	100	0	0	0	10	30	0	60	50	20	0	30	0	50	0	50	0	0	0	100	10	90	0	0	0	0	0
1899-12-31 18:54:38	1899-12-31 00:15:39	Přímý odkaz	6	4	5	1	10	7	2	12	3	8	11	9	0	0	0	100	0	0	0	100	0	0	0	100	0	20	30	50	0	0	20	80	0	0	0	100	0	0	0	100	0	20	0	80	0	20	0
1899-12-31 17:16:56	1899-12-31 00:11:12	Přímý odkaz	1	2	3	4	5	6	7	8	9	10	11	12	60	0	20	20	75	0	20	5	90	0	5	5	80	5	10	5	10	5	90	5	40	50	5	5	50	10	30	10	0	80	0	10	1	99	0
1899-12-31 22:10:24	1899-12-31 00:13:15	Přímý odkaz	3	2	4	7	9	10	5	12	1	6	11	8	50	0	0	50	80	0	0	20	50	0	0	50	100	0	0	0	100	0	0	0	100	0	0	0	100	0	0	0	80	20	0	0	90	10	0
1899-12-31 08:04:55	1899-12-31 00:52:31	Přímý odkaz	2	3	1	4	7	10	9	11	5	6	8	12	10	10	10	70	40	10	10	40	70	10	10	10	10	30	30	30	40	10	20	30	10	10	20	60	10	10	10	70	10	10	10	70	10	10	10
1899-12-31 17:42:12	1899-12-31 00:28:18	Přímý odkaz	9	12	1	3	5	11	7	8	10	4	2	6	80	0	20	0	90	0	10	0	100	0	0	0	50	25	25	0	10	25	65	0	50	50	0	0	80	0	0	20	10	80	10	0	70	30	0
1899-12-31 22:12:38	1899-12-31 00:18:35	Přímý odkaz	2	12	7	8	4	1	9	11	5	6	3	10	70	0	0	30	100	0	0	0	100	0	0	0	100	0	0	0	60	0	10	30	100	0	0	0	100	0	0	0	100	0	0	0	100	0	0
1899-12-31 10:37:34	1899-12-31 00:20:17	Přímý odkaz	1	5	2	3	6	4	7	12	8	9	10	11	80	0	0	20	100	0	0	0	100	0	0	0	25	25	25	25	100	0	0	0	100	0	0	0	50	0	0	50	0	50	0	50	0	50	0
1899-12-31 07:51:21	1899-12-31 00:20:15	Přímý odkaz	4	6	1	3	7	8	5	9	2	10	11	12	8	1	1	90	20	1	9	70	10	5	5	80	10	25	16	50	10	50	30	10	10	5	5	80	9	1	1	90	10	50	10	40	10	5	5
1899-12-31 20:23:23	1899-12-31 00:17:59	Přímý odkaz	5	6	1	7	8	2	9	10	11	3	4	12	100	0	0	0	100	0	0	0	0	0	0	0	0	0	0	100	100	0	0	0	50	0	30	20	100	0	0	0	0	0	0	0	0	0	0
1899-12-31 09:14:42	1899-12-31 22:23:26	Přímý odkaz	1	3	2	5	9	10	7	12	4	6	11	8	60	0	10	30	50	0	50	0	90	0	10	0	40	30	30	0	100	0	0	0	30	40	0	30	100	0	0	0	0	100	0	0	60	30	0
1899-12-31 19:32:58	1899-12-31 00:19:55	Přímý odkaz	1	2	4	6	5	7	10	11	8	3	9	12	20	20	10	50	30	30	10	30	50	20	30	0	0	10	20	70	80	20	0	0	50	10	0	40	100	0	0	0	50	0	0	50	90	0	0
1899-12-31 07:57:23	1899-12-31 00:28:08	Přímý odkaz	1	7	10	3	9	5	4	6	2	8	11	12	40	0	5	55	90	0	0	10	100	0	0	0	30	0	0	70	40	30	30	0	60	0	10	30	50	0	0	50	0	0	0	100	0	0	0
1899-12-31 23:00:57	1899-12-31 00:29:40	Přímý odkaz	1	9	3	6	12	5	8	2	4	7	10	11	0	0	0	100	60	0	0	40	100	0	0	0	0	50	10	40	0	0	0	100	0	40	0	60	0	0	0	100	0	80	0	20	0	0	0
1899-12-31 22:48:40	1899-12-31 00:01:41	Přímý odkaz	6	7	5	9	11	1	2	12	4	8	3	10	40	10	20	30	70	30	0	0	0	100	0	0	0	0	0	100	30	30	40	0	0	0	0	100	100	0	0	0	0	0	0	100	0	0	0
1899-12-31 23:00:57	1899-12-31 00:29:40	Přímý odkaz	1	9	3	6	12	5	8	2	4	7	10	11	0	0	0	100	60	0	0	40	100	0	0	0	0	50	10	40	0	0	0	100	0	40	0	60	0	0	0	100	0	80	0	20	0	0	0
1899-12-31 20:21:22	1899-12-31 00:25:09	Přímý odkaz	3	10	1	8	6	11	2	9	12	7	4	5	10	0	10	80	100	0	0	0	100	0	0	0	10	10	0	80	100	0	0	0	100	0	0	0	10	0	0	90	100	0	0	0	10	0	0
1899-12-31 20:19:36	1899-12-31 00:41:20	Přímý odkaz	2	1	3	6	4	8	5	11	7	9	10	12	50	0	0	50	50	0	0	50	50	0	0	50	0	0	0	100	50	0	0	50	0	0	0	100	10	0	0	90	10	0	0	90	0	0	0
1899-12-31 09:07:06	1899-12-31 00:14:55	Přímý odkaz	1	2	4	5	7	8	12	11	3	6	9	10	40	10	10	40	30	5	35	30	75	0	10	15	0	0	10	90	70	10	10	10	40	15	15	30	5	0	0	95	10	0	10	80	10	0	10
1899-12-31 18:12:38	1899-12-31 00:33:51	Přímý odkaz	9	12	1	3	8	10	4	11	5	6	2	7	30	0	30	40	10	0	90	0	0	0	100	0	30	20	0	50	0	10	90	0	10	30	70	0	0	0	90	10	0	20	80	0	0	20	80
1899-12-31 09:14:42	1899-12-31 22:23:26	Přímý odkaz	1	3	2	5	9	10	7	12	4	6	11	8	60	0	10	30	50	0	50	0	90	0	10	0	40	30	30	0	100	0	0	0	30	40	0	30	100	0	0	0	0	100	0	0	60	30	0
1899-12-31 22:48:40	1899-12-31 00:01:41	Přímý odkaz	6	7	5	9	11	1	2	12	4	8	3	10	40	10	20	30	70	30	0	0	0	100	0	0	0	0	0	100	30	30	40	0	0	0	0	100	100	0	0	0	0	0	0	100	0	0	0
1899-12-31 17:57:38	1899-12-31 00:18:44	Přímý odkaz	1	2	7	8	12	3	4	11	5	9	6	10	20	0	10	70	70	0	0	30	40	0	0	60	20	30	30	20	20	60	10	10	20	10	0	70	100	0	0	0	0	0	0	100	0	0	0
1899-12-31 13:12:22	1899-12-31 00:43:39	Přímý odkaz	1	6	12	4	10	5	7	3	2	9	8	11	10	0	0	90	100	0	0	0	90	0	10	0	0	30	20	50	100	0	0	0	70	0	0	30	90	0	0	10	100	0	0	0	0	0	0
1899-12-31 18:40:37	1899-12-31 00:29:23	Přímý odkaz	12	10	1	3	6	9	7	11	5	2	4	8	40	0	30	30	0	80	20	0	100	0	0	0	10	70	10	10	0	50	50	0	20	0	0	80	100	0	0	0	0	100	0	0	10	90	0
1899-12-31 08:53:07	1899-12-31 00:22:11	Přímý odkaz	11	12	4	6	5	7	1	8	2	10	9	3	10	10	30	50	10	0	50	30	10	0	10	80	0	20	50	30	0	20	20	60	0	0	20	80	0	0	0	100	0	10	0	90	0	0	0
1899-12-31 07:57:23	1899-12-31 00:28:08	Přímý odkaz	1	7	10	3	9	5	4	6	2	8	11	12	40	0	5	55	90	0	0	10	100	0	0	0	30	0	0	70	40	30	30	0	60	0	10	30	50	0	0	50	0	0	0	100	0	0	0
1899-12-31 09:02:40	1899-12-31 00:16:59	Přímý odkaz	1	9	2	4	10	11	3	12	6	5	7	8	55	0	5	40	80	0	0	20	80	0	0	20	50	20	20	10	20	30	25	25	20	0	10	70	50	0	0	50	60	0	10	30	10	5	5
1899-12-31 19:45:03	1899-12-31 00:28:28	Přímý odkaz	1	10	3	6	7	9	8	11	5	4	2	12	20	0	0	80	80	0	10	10	90	0	10	0	0	20	70	10	10	10	50	30	0	30	40	30	80	0	0	20	10	20	10	60	0	10	0
1899-12-31 20:25:32	1899-12-31 01:13:53	Přímý odkaz	2	11	1	7	10	5	3	6	4	9	8	12	90	0	10	0	100	0	0	0	100	0	0	0	100	0	0	0	50	50	0	0	50	50	0	0	100	0	0	0	0	100	0	0	0	100	0
1899-12-31 19:00:40	1899-12-31 00:16:57	Přímý odkaz	4	6	1	3	2	8	7	11	9	5	10	12	10	10	0	80	100	0	0	0	100	0	0	0	10	20	0	70	10	30	57	85	10	30	50	20	60	10	0	0	100	0	0	0	100	0	0
1899-12-31 09:44:04	1899-12-31 01:05:55	Přímý odkaz	8	10	5	2	6	4	11	9	7	3	1	12	0	0	10	90	40	10	10	40	50	0	0	50	40	30	30	0	50	10	10	30	0	30	20	50	0	0	0	100	0	0	50	50	0	0	10
1899-12-31 16:27:27	1899-12-31 00:08:24	Přímý odkaz	5	7	3	2	8	9	10	11	6	1	12	4	80	10	10	0	100	0	0	0	80	0	20	0	80	0	20	0	80	10	10	0	80	0	0	20	50	0	0	50	20	60	10	10	100	0	0
1899-12-31 06:41:18	1899-12-31 00:15:32	Přímý odkaz	2	4	1	3	6	10	11	9	12	8	5	7	0	0	5	95	5	0	0	95	80	0	0	20	5	20	10	65	5	20	20	55	80	5	5	10	100	0	0	0	100	0	0	0	5	95	0
1899-12-31 20:28:35	1899-12-31 00:26:15	Přímý odkaz	1	2	7	4	8	5	9	10	3	12	6	11	10	20	50	20	85	5	5	5	80	10	5	5	10	10	30	50	20	20	30	30	5	5	10	80	5	15	20	60	5	5	20	70	10	20	5
1899-12-31 19:32:58	1899-12-31 00:19:55	Přímý odkaz	1	2	4	6	5	7	10	11	8	3	9	12	20	20	10	50	30	30	10	30	50	20	30	0	0	10	20	70	80	20	0	0	50	10	0	40	100	0	0	0	50	0	0	50	90	0	0
1899-12-31 10:24:58	1899-12-31 00:17:23	Přímý odkaz	3	1	5	6	7	12	8	10	9	4	2	11	10	20	20	50	0	0	80	20	0	0	80	20	0	60	20	20	0	50	30	20	0	60	30	10	0	0	0	100	0	0	0	0	0	50	10
1899-12-31 21:41:05	1899-12-31 00:26:40	Přímý odkaz	4	6	7	3	1	9	5	12	10	11	8	2	2	3	5	90	10	0	90	0	0	0	100	0	0	20	0	80	0	0	30	70	0	0	0	100	0	0	0	100	0	0	0	100	0	0	0
1899-12-31 14:11:40	1899-12-31 00:17:49	Přímý odkaz	10	9	3	1	2	8	4	11	5	12	6	7	60	0	10	30	50	0	10	40	100	0	0	0	70	10	10	10	100	0	0	0	100	0	0	0	0	0	0	100	100	0	0	0	100	0	0
1899-12-31 13:08:04	1899-12-31 00:10:40	Přímý odkaz	1	3	4	7	6	5	12	8	2	10	9	11	20	0	10	70	20	20	20	40	50	0	0	50	0	5	15	80	20	25	25	30	40	0	10	50	20	10	0	70	50	0	0	50	10	10	10
1899-12-31 21:42:51	1899-12-31 00:10:16	Přímý odkaz	1	7	5	2	8	3	9	10	4	11	6	12	50	5	15	30	20	30	20	30	40	0	60	0	10	10	50	30	0	0	0	20	0	0	0	100	0	0	0	100	0	80	0	20	0	30	0
1899-12-31 18:24:18	1899-12-31 00:42:34	Přímý odkaz	2	4	8	7	12	3	6	9	1	5	10	11	80	5	5	10	70	5	20	5	90	0	0	19	10	10	0	80	90	0	0	10	5	5	0	90	100	0	0	0	0	0	0	100	0	0	0
1899-12-31 07:09:28	1899-12-31 00:16:20	Přímý odkaz	1	6	2	3	7	8	9	10	4	5	11	12	0	0	0	100	100	0	0	0	0	0	0	100	0	0	100	0	0	0	100	0	0	0	0	100	0	0	0	100	0	0	0	100	0	100	0
1899-12-31 10:37:05	1899-12-31 00:19:39	Přímý odkaz	1	12	6	4	11	2	9	7	8	10	3	5	0	0	10	90	100	0	0	0	100	0	0	0	5	45	10	40	100	0	0	0	0	10	10	80	5	0	0	95	100	0	0	0	0	0	0
1899-12-31 22:32:19	1899-12-31 00:51:45	Přímý odkaz	2	1	3	9	6	10	8	12	4	7	5	11	20	0	0	80	40	0	0	60	80	0	20	0	40	10	10	40	10	30	30	30	10	10	10	70	10	0	0	90	0	0	0	100	0	0	0
1899-12-31 11:55:25	1899-12-31 00:19:21	Přímý odkaz	1	5	2	7	9	4	10	11	3	8	6	12	0	0	5	95	0	0	5	95	0	0	5	95	0	5	5	90	0	5	5	90	0	5	5	90	0	0	0	100	0	10	0	90	0	10	0
1899-12-31 20:09:05	1899-12-31 00:28:25	Přímý odkaz	4	6	5	10	12	2	3	11	7	8	1	9	20	15	40	25	15	10	15	60	50	0	0	50	5	35	30	30	10	50	25	15	10	40	0	50	0	0	0	100	10	50	10	30	10	30	0
1899-12-31 22:10:37	1899-12-31 00:11:00	Přímý odkaz	7	8	1	2	3	11	9	4	5	6	10	12	0	0	0	100	100	0	0	0	100	0	0	0	70	20	0	10	100	0	0	0	100	0	0	0	100	0	0	0	100	0	0	0	100	0	0
1899-12-31 13:56:11	1899-12-31 00:22:50	Přímý odkaz	2	4	5	9	8	11	6	12	3	7	1	10	30	10	10	50	0	0	0	100	0	0	100	0	0	10	40	50	0	0	20	80	0	30	0	70	0	0	0	100	0	0	0	100	0	0	0
1899-12-31 23:57:28	1899-12-31 00:26:18	Přímý odkaz	5	4	8	7	6	9	10	11	1	2	3	12	20	0	0	80	30	0	70	0	100	0	0	0	10	10	20	60	100	0	0	0	10	80	0	10	80	0	0	20	5	95	0	0	10	80	0
1899-12-31 08:53:07	1899-12-31 00:22:11	Přímý odkaz	11	12	4	6	5	7	1	8	2	10	9	3	10	10	30	50	10	0	50	30	10	0	10	80	0	20	50	30	0	20	20	60	0	0	20	80	0	0	0	100	0	10	0	90	0	0	0
1899-12-31 16:32:58	1899-12-31 00:21:15	Přímý odkaz	2	12	3	6	7	8	9	10	5	4	1	11	0	0	0	100	100	0	0	0	50	0	50	0	50	0	50	0	25	25	25	25	50	0	0	50	100	0	0	0	0	10	0	90	20	0	0
1899-12-31 22:07:22	1899-12-31 00:22:57	Přímý odkaz	8	7	2	4	3	5	6	11	10	1	12	9	100	0	0	0	90	0	10	0	100	0	0	0	20	30	20	30	60	20	20	0	30	40	10	20	100	0	0	0	20	50	10	20	0	10	0
1899-12-31 21:14:13	1899-12-31 00:50:46	Přímý odkaz	1	2	5	7	11	9	4	10	6	8	3	12	0	0	0	100	20	0	0	80	100	0	0	0	10	30	0	60	0	50	0	50	0	30	0	70	0	0	0	100	0	0	0	100	50	0	0
1899-12-31 12:20:25	1899-12-31 00:27:19	Přímý odkaz	1	5	4	3	8	10	6	12	7	2	11	9	5	1	5	89	1	4	95	0	5	20	75	0	5	5	10	80	5	20	70	5	10	30	30	30	100	0	0	0	20	0	0	80	20	0	0
1899-12-31 10:31:23	1899-12-31 00:26:27	Přímý odkaz	1	2	4	5	6	8	9	10	11	7	3	12	25	0	25	50	0	10	50	40	0	50	15	35	0	70	20	10	20	60	10	10	0	60	30	10	50	0	0	50	0	60	35	5	0	70	0
1899-12-31 10:40:45	1899-12-31 00:32:46	Přímý odkaz	1	2	3	9	10	4	7	11	6	8	5	12	10	0	20	70	3	30	67	0	0	50	50	0	0	30	15	55	20	10	50	20	20	20	20	40	10	0	0	90	5	5	20	70	20	10	50
1899-12-31 17:38:37	1899-12-31 00:43:28	Přímý odkaz	4	5	1	2	10	3	9	12	8	6	7	11	30	0	10	60	100	0	0	0	40	0	0	60	40	10	0	50	20	30	30	20	10	30	30	30	0	0	0	100	0	100	0	0	0	100	0
1899-12-31 15:15:23	1899-12-31 02:20:05	Přímý odkaz	6	8	4	2	3	7	9	12	5	1	11	10	20	0	30	50	100	0	0	0	100	0	0	0	10	10	10	70	0	0	0	100	0	0	0	100	20	0	0	80	0	0	0	100	0	0	0
1899-12-31 10:01:16	1899-12-31 00:24:18	Přímý odkaz	2	7	1	3	12	10	8	9	6	4	5	11	5	5	15	75	60	0	30	10	50	0	0	50	0	20	30	50	20	20	0	60	0	50	0	50	100	0	0	0	0	50	0	50	0	80	0
1899-12-31 14:29:40	1899-12-31 00:22:22	Přímý odkaz	7	10	2	1	11	12	8	9	3	4	6	5	80	0	10	10	90	0	10	0	100	0	0	0	30	10	20	40	40	10	40	10	40	20	20	20	100	0	0	0	10	30	30	30	10	40	0
1899-12-31 17:19:00	1899-12-31 00:10:52	Přímý odkaz	1	12	3	8	9	7	4	6	5	11	2	10	60	20	20	0	80	0	20	0	0	0	40	60	0	25	75	0	0	10	90	0	0	20	0	80	100	0	0	0	20	80	0	0	0	0	0
1899-12-31 11:39:22	1899-12-31 00:28:08	Přímý odkaz	9	10	6	2	5	11	1	12	7	3	8	4	25	0	35	40	0	0	0	100	0	0	50	50	0	50	25	25	0	75	0	0	0	50	0	50	0	0	0	100	0	100	0	0	0	50	0
1899-12-31 19:04:44	1899-12-31 05:15:46	Přímý odkaz	4	8	7	2	6	1	9	10	3	5	12	11	70	0	0	30	100	0	0	0	100	0	0	0	40	10	50	0	100	0	0	0	80	0	0	20	100	0	0	0	100	0	0	0	100	0	0
1899-12-31 17:40:19	1899-12-31 00:28:41	Přímý odkaz	10	12	8	5	4	6	9	11	3	1	7	2	5	0	5	90	100	0	0	0	0	0	100	0	90	0	10	0	50	0	0	50	0	0	0	100	0	0	0	100	0	0	0	100	0	0	0
1899-12-31 17:42:12	1899-12-31 00:45:39	Přímý odkaz	1	9	2	5	6	8	10	11	7	4	3	12	10	0	20	70	50	0	0	50	0	0	50	50	5	5	25	65	0	50	50	0	0	40	0	60	0	0	0	100	0	50	0	50	0	50	0
1899-12-31 08:29:49	1899-12-31 00:39:09	Přímý odkaz	1	12	8	6	10	2	11	9	3	4	5	7	30	0	0	70	100	0	0	0	100	0	0	0	5	0	0	95	40	60	0	0	0	0	0	100	0	0	0	100	50	50	0	0	0	0	0
1899-12-31 08:53:07	1899-12-31 00:22:11	Přímý odkaz	11	12	4	6	5	7	1	8	2	10	9	3	10	10	30	50	10	0	50	30	10	0	10	80	0	20	50	30	0	20	20	60	0	0	20	80	0	0	0	100	0	10	0	90	0	0	0
1899-12-31 09:32:59	1899-12-31 00:48:09	Přímý odkaz	8	12	4	1	3	10	6	11	7	2	5	9	30	0	30	40	45	0	25	30	30	0	20	50	10	20	40	30	20	0	30	50	10	40	20	30	20	0	20	60	0	70	25	5	5	50	30
1899-12-31 10:24:58	1899-12-31 00:17:23	Přímý odkaz	3	1	5	6	7	12	8	10	9	4	2	11	10	20	20	50	0	0	80	20	0	0	80	20	0	60	20	20	0	50	30	20	0	60	30	10	0	0	0	100	0	0	0	0	0	50	10
1899-12-31 09:09:39	1899-12-31 00:12:54	Přímý odkaz	1	2	4	8	10	3	9	12	5	7	6	11	20	0	0	80	100	0	0	0	100	0	0	0	50	0	0	50	50	25	25	0	50	10	30	10	40	0	0	60	50	0	50	0	70	0	0
1899-12-31 09:59:17	1899-12-31 01:00:55	Přímý odkaz	1	12	4	3	2	5	6	7	8	9	10	11	10	0	10	80	50	0	0	50	80	0	0	20	30	0	30	40	20	0	80	0	50	0	50	0	100	0	0	0	20	30	50	0	80	10	10
1899-12-31 18:04:16	1899-12-31 00:18:41	Přímý odkaz	4	7	1	3	6	5	9	12	8	2	11	10	90	0	10	0	100	0	0	0	100	0	0	0	90	0	10	0	0	0	50	50	0	10	40	50	100	0	0	0	0	0	0	100	0	0	10
1899-12-31 09:59:42	1899-12-31 00:23:57	Přímý odkaz	1	9	2	4	8	10	6	11	7	3	5	12	40	0	10	50	70	0	30	0	100	0	0	0	30	20	20	30	30	25	10	35	20	35	0	35	50	0	0	50	0	35	5	50	0	35	5
1899-12-31 17:33:28	1899-12-31 00:18:33	Přímý odkaz	1	4	5	2	11	10	8	12	7	3	6	9	5	0	85	10	0	0	100	0	0	0	100	0	60	30	10	0	10	0	90	0	10	10	20	60	0	0	0	100	0	10	20	70	0	0	50
1899-12-31 10:37:05	1899-12-31 00:19:39	Přímý odkaz	1	12	6	4	11	2	9	7	8	10	3	5	0	0	10	90	100	0	0	0	100	0	0	0	5	45	10	40	100	0	0	0	0	10	10	80	5	0	0	95	100	0	0	0	0	0	0
1899-12-31 09:06:49	1899-12-31 01:23:38	Přímý odkaz	1	10	6	7	9	11	4	12	3	8	2	5	30	2	48	50	20	0	1	79	1	0	1	98	1	1	29	69	30	20	10	40	0	30	20	50	99	2	0	1	1	79	1	20	1	59	1
1899-12-31 13:08:04	1899-12-31 00:10:40	Přímý odkaz	1	3	4	7	6	5	12	8	2	10	9	11	20	0	10	70	20	20	20	40	50	0	0	50	0	5	15	80	20	25	25	30	40	0	10	50	20	10	0	70	50	0	0	50	10	10	10
1899-12-31 21:24:17	1899-12-31 01:28:13	Přímý odkaz	3	7	2	6	10	8	9	12	1	4	5	11	25	40	10	25	50	0	0	50	50	0	0	50	0	30	40	30	20	50	30	0	80	20	0	0	100	0	0	0	15	80	5	0	20	10	0
1899-12-31 21:14:13	1899-12-31 00:50:46	Přímý odkaz	1	2	5	7	11	9	4	10	6	8	3	12	0	0	0	100	20	0	0	80	100	0	0	0	10	30	0	60	0	50	0	50	0	30	0	70	0	0	0	100	0	0	0	100	50	0	0
1899-12-31 15:54:19	1899-12-31 00:34:50	Přímý odkaz	2	4	1	8	9	7	5	12	6	10	3	11	10	0	30	60	90	0	0	10	100	0	0	0	20	0	0	80	40	0	10	50	20	20	10	50	100	0	0	0	40	20	40	0	90	10	0
1899-12-31 19:51:26	1899-12-31 00:24:27	Přímý odkaz	1	2	4	8	12	11	9	10	3	7	5	6	80	0	10	10	100	0	0	0	100	0	0	0	60	10	0	30	100	0	0	0	100	0	0	0	100	0	0	0	100	0	0	0	90	10	0
1899-12-31 12:13:41	1899-12-31 00:35:39	Přímý odkaz	1	2	4	8	10	7	11	9	5	3	6	12	40	0	10	50	10	20	20	60	20	20	40	20	10	10	30	50	30	20	30	20	50	20	10	20	50	0	20	30	40	20	20	20	40	20	0
1899-12-31 09:59:17	1899-12-31 01:00:55	Přímý odkaz	1	12	4	3	2	5	6	7	8	9	10	11	10	0	10	80	50	0	0	50	80	0	0	20	30	0	30	40	20	0	80	0	50	0	50	0	100	0	0	0	20	30	50	0	80	10	10
1899-12-31 12:13:41	1899-12-31 00:35:39	Přímý odkaz	1	2	4	8	10	7	11	9	5	3	6	12	40	0	10	50	10	20	20	60	20	20	40	20	10	10	30	50	30	20	30	20	50	20	10	20	50	0	20	30	40	20	20	20	40	20	0
1899-12-31 21:20:38	1899-12-31 00:33:19	Přímý odkaz	1	3	6	7	8	9	10	5	4	11	2	12	0	0	50	50	0	0	50	50	0	10	40	50	0	40	30	30	30	0	40	30	30	40	0	30	0	0	0	100	0	0	0	100	0	0	0
1899-12-31 16:52:10	1899-12-31 01:40:33	Přímý odkaz	9	10	1	2	4	5	7	12	6	3	11	8	10	0	0	90	100	0	0	0	100	0	0	0	80	0	20	0	20	0	80	0	0	0	0	100	100	0	0	0	0	0	0	100	0	0	0
1899-12-31 14:48:33	1899-12-31 00:16:25	Přímý odkaz	1	8	6	3	4	11	5	12	7	2	9	10	70	0	5	25	100	0	0	0	100	0	0	0	50	0	20	30	100	0	0	0	0	0	0	100	0	0	0	100	0	0	0	100	0	0	0
1899-12-31 08:30:41	1899-12-31 00:25:05	Přímý odkaz	1	5	2	7	8	9	6	10	3	11	4	12	50	0	0	50	100	0	0	0	0	0	0	100	50	0	0	50	100	0	0	0	0	0	0	100	0	0	0	100	0	100	0	0	0	0	0
1899-12-31 11:31:13	1899-12-31 00:26:37	Přímý odkaz	7	8	2	4	9	3	6	5	1	10	11	12	100	0	0	0	70	0	0	30	100	0	0	0	10	30	0	60	50	20	0	30	0	50	0	50	0	0	0	100	10	90	0	0	0	0	0
1899-12-31 22:10:37	1899-12-31 00:11:00	Přímý odkaz	7	8	1	2	3	11	9	4	5	6	10	12	0	0	0	100	100	0	0	0	100	0	0	0	70	20	0	10	100	0	0	0	100	0	0	0	100	0	0	0	100	0	0	0	100	0	0
1899-12-31 17:33:28	1899-12-31 00:18:33	Přímý odkaz	1	4	5	2	11	10	8	12	7	3	6	9	5	0	85	10	0	0	100	0	0	0	100	0	60	30	10	0	10	0	90	0	10	10	20	60	0	0	0	100	0	10	20	70	0	0	50
1899-12-31 14:17:07	1899-12-31 01:03:21	Přímý odkaz	5	7	2	4	11	6	9	12	8	3	10	1	85	0	5	10	100	0	0	0	100	0	0	0	100	0	0	0	45	10	0	45	0	20	0	80	100	0	0	0	0	10	0	90	0	0	0
1899-12-31 09:25:37	1899-12-31 00:18:10	Přímý odkaz	2	6	1	3	9	5	10	11	7	4	12	8	40	0	10	50	100	0	0	0	100	0	0	0	0	80	20	0	20	0	30	50	0	20	40	40	0	0	0	100	20	80	0	0	0	80	0
1899-12-31 19:03:49	1899-12-31 00:06:22	Přímý odkaz	1	2	3	4	5	6	7	8	9	10	11	12	10	40	60	10	10	10	50	10	10	10	50	10	10	10	50	10	10	10	40	0	20	30	30	10	10	0	60	30	20	30	50	20	10	30	50
1899-12-31 21:20:38	1899-12-31 00:09:07	Přímý odkaz	4	6	3	7	2	8	9	10	11	1	12	5	100	0	0	0	80	0	20	0	100	0	0	0	70	20	10	0	100	0	0	0	100	0	0	0	100	0	0	0	100	0	0	0	100	0	0
1899-12-31 17:17:55	1899-12-31 00:37:45	Přímý odkaz	1	8	3	4	5	7	9	12	2	6	11	10	50	0	10	40	70	0	30	0	100	0	0	0	10	40	50	0	50	0	50	0	10	60	20	10	80	0	0	20	10	90	0	0	10	90	0
1899-12-31 20:05:32	1899-12-31 00:31:26	Přímý odkaz	1	7	4	3	9	2	6	12	8	11	5	10	90	1	1	8	90	1	1	8	90	1	1	8	15	5	5	70	90	1	1	8	8	1	1	90	8	1	1	90	1	90	1	8	0	50	0
1899-12-31 10:07:53	1899-12-31 00:17:07	Přímý odkaz	1	3	2	5	8	9	11	12	10	6	7	4	0	0	0	20	10	0	0	0	0	0	0	10	0	0	0	20	0	0	0	5	0	0	0	5	0	0	0	5	0	0	0	5	0	0	0
1899-12-31 08:30:41	1899-12-31 00:25:05	Přímý odkaz	1	5	2	7	8	9	6	10	3	11	4	12	50	0	0	50	100	0	0	0	0	0	0	100	50	0	0	50	100	0	0	0	0	0	0	100	0	0	0	100	0	100	0	0	0	0	0
1899-12-31 08:57:56	1899-12-31 00:42:20	Přímý odkaz	5	11	1	3	9	7	2	10	8	4	6	12	75	0	5	20	100	0	0	0	50	0	0	50	0	0	100	0	20	0	40	40	20	50	0	30	100	0	0	0	0	80	0	20	20	30	20
1899-12-31 08:45:37	1899-12-31 00:16:40	Přímý odkaz	1	9	4	7	3	6	10	12	5	11	2	8	40	15	30	15	30	30	20	20	60	30	5	5	30	15	40	15	20	50	10	20	30	20	30	20	70	5	5	20	10	90	0	0	70	25	0
1899-12-31 14:06:52	1899-12-31 00:42:53	Přímý odkaz	1	2	3	4	5	6	7	8	9	10	11	12	10	10	10	70	90	0	5	5	100	0	0	0	10	20	20	50	50	20	10	20	5	5	10	80	0	0	0	100	0	20	0	80	0	0	0
1899-12-31 08:29:49	1899-12-31 00:39:09	Přímý odkaz	1	12	8	6	10	2	11	9	3	4	5	7	30	0	0	70	100	0	0	0	100	0	0	0	5	0	0	95	40	60	0	0	0	0	0	100	0	0	0	100	50	50	0	0	0	0	0
1899-12-31 23:00:57	1899-12-31 00:29:40	Přímý odkaz	1	9	3	6	12	5	8	2	4	7	10	11	0	0	0	100	60	0	0	40	100	0	0	0	0	50	10	40	0	0	0	100	0	40	0	60	0	0	0	100	0	80	0	20	0	0	0
1899-12-31 18:28:40	1899-12-31 03:50:12	Přímý odkaz	1	12	8	6	9	5	2	4	3	7	11	10	0	0	0	100	100	0	0	0	0	0	100	0	10	0	0	90	90	0	0	10	90	0	0	10	100	0	0	0	100	0	0	0	0	0	0
1899-12-31 14:54:01	1899-12-31 00:19:57	Přímý odkaz	5	11	2	1	7	8	3	12	9	4	10	6	40	0	5	55	90	0	10	0	99	0	1	0	70	10	10	10	80	0	5	15	50	30	0	20	60	0	0	40	0	0	0	100	40	10	20
1899-12-31 17:00:02	1899-12-31 00:28:42	Přímý odkaz	1	2	3	4	5	6	7	8	9	10	11	12	30	10	10	50	20	10	20	60	10	10	10	50	10	10	30	50	10	10	30	50	10	10	30	50	100	0	0	0	40	10	0	50	0	0	0
1899-12-31 18:38:36	1899-12-31 00:21:31	Přímý odkaz	1	6	7	8	4	5	2	11	3	9	10	12	30	20	20	30	90	0	0	10	100	0	0	0	1	0	0	99	5	85	5	5	70	30	0	0	0	20	0	80	0	100	0	0	0	50	0
1899-12-31 19:03:49	1899-12-31 00:06:22	Přímý odkaz	1	2	3	4	5	6	7	8	9	10	11	12	10	40	60	10	10	10	50	10	10	10	50	10	10	10	50	10	10	10	40	0	20	30	30	10	10	0	60	30	20	30	50	20	10	30	50
1899-12-31 13:32:22	1899-12-31 00:18:26	Přímý odkaz	1	4	6	8	11	2	3	10	5	9	7	12	0	0	40	60	0	0	0	100	0	0	0	100	0	15	15	70	0	0	40	60	0	0	0	100	0	0	0	100	0	0	0	100	0	0	0
1899-12-31 22:43:28	1899-12-31 02:09:25	Přímý odkaz	1	5	6	3	9	10	12	8	2	4	7	11	18	0	2	80	50	0	0	50	100	0	0	0	0	40	0	60	20	40	0	40	20	50	0	30	15	0	0	85	0	90	0	10	0	10	0
1899-12-31 20:05:32	1899-12-31 00:31:26	Přímý odkaz	1	7	4	3	9	2	6	12	8	11	5	10	90	1	1	8	90	1	1	8	90	1	1	8	15	5	5	70	90	1	1	8	8	1	1	90	8	1	1	90	1	90	1	8	0	50	0
1899-12-31 21:03:47	1899-12-31 00:34:40	Přímý odkaz	2	4	1	6	8	9	10	3	7	5	11	12	100	0	0	0	100	0	0	0	100	0	0	0	100	0	0	0	100	0	0	0	100	0	0	0	100	0	0	0	100	0	0	0	100	0	0
1899-12-31 09:07:06	1899-12-31 00:14:55	Přímý odkaz	1	2	4	5	7	8	12	11	3	6	9	10	40	10	10	40	30	5	35	30	75	0	10	15	0	0	10	90	70	10	10	10	40	15	15	30	5	0	0	95	10	0	10	80	10	0	10
1899-12-31 17:33:37	1899-12-31 00:24:38	Přímý odkaz	1	3	11	6	10	2	8	12	5	7	4	9	5	5	20	70	40	0	0	60	80	0	0	20	0	50	30	20	5	35	50	10	20	20	30	30	90	0	10	0	20	0	0	80	0	0	0
1899-12-31 14:35:52	1899-12-31 00:26:47	Přímý odkaz	3	4	1	6	5	10	9	11	8	7	2	12	50	20	0	30	20	0	60	20	20	0	0	80	10	20	70	0	20	0	80	0	10	70	20	0	0	0	100	0	20	0	80	0	0	30	70
1899-12-31 21:50:58	1899-12-31 00:52:51	Přímý odkaz	7	9	4	2	10	8	1	11	5	3	6	12	0	0	0	100	100	0	0	0	100	0	0	0	50	0	40	10	90	0	0	10	30	0	0	70	90	0	0	10	10	0	0	90	20	0	0
1899-12-31 18:03:33	1899-12-31 00:23:46	Přímý odkaz	4	12	8	9	10	3	1	5	6	7	2	11	0	0	5	95	50	0	0	50	50	0	0	50	0	5	45	50	20	20	10	50	50	0	0	50	0	0	0	100	0	0	0	100	0	0	0
1899-12-31 19:47:01	1899-12-31 00:17:55	Přímý odkaz	4	6	2	1	12	7	8	11	9	5	3	10	30	20	20	30	50	0	0	50	50	0	0	50	20	20	30	30	50	0	0	50	25	25	25	25	100	0	0	0	0	0	0	100	0	0	0
1899-12-31 12:37:50	1899-12-31 00:13:53	Přímý odkaz	2	5	1	4	12	7	8	9	10	6	11	3	0	0	0	100	100	0	0	0	100	0	0	0	50	20	0	30	20	30	30	20	10	40	0	50	50	0	0	50	0	0	0	100	0	0	0
1899-12-31 16:32:58	1899-12-31 00:21:15	Přímý odkaz	2	12	3	6	7	8	9	10	5	4	1	11	0	0	0	100	100	0	0	0	50	0	50	0	50	0	50	0	25	25	25	25	50	0	0	50	100	0	0	0	0	10	0	90	20	0	0
1899-12-31 10:08:35	1899-12-31 02:36:04	Přímý odkaz	4	8	2	1	3	11	9	10	6	5	7	12	0	0	30	70	100	0	0	0	100	0	0	0	0	10	50	40	50	20	30	0	0	30	30	40	0	0	0	100	0	0	0	100	0	0	20
1899-12-31 18:41:55	1899-12-31 00:06:26	Přímý odkaz	1	2	3	4	5	6	7	8	9	10	11	12	90	0	10	0	0	0	0	100	0	0	A	100	0	0	0	0	100	0	0	0	0	0	0	100	0	0	0	100	0	0	0	100	0	0	0
1899-12-31 21:07:41	1899-12-31 00:05:00	Přímý odkaz	6	12	4	2	7	8	3	11	5	1	9	10	0	0	0	100	100	0	0	0	100	0	0	0	0	50	50	0	0	50	50	0	0	50	50	0	0	0	0	100	0	0	50	50	0	50	0
1899-12-31 16:09:34	1899-12-31 00:09:26	Přímý odkaz	4	6	1	2	5	7	9	10	3	11	12	8	25	0	5	70	100	0	0	0	100	0	0	0	0	0	50	50	0	0	0	100	40	0	0	60	100	0	0	0	20	30	30	20	100	0	0
1899-12-31 10:05:05	1899-12-31 00:23:08	Přímý odkaz	1	2	3	4	5	6	7	8	9	10	11	12	50	5	20	25	80	0	20	0	30	0	0	70	20	20	50	10	0	20	60	20	0	40	50	10	100	0	0	0	20	80	0	0	10	70	20
1899-12-31 13:32:36	1899-12-31 00:25:46	Přímý odkaz	2	1	3	8	6	9	10	11	4	7	5	12	30	5	5	60	20	0	0	80	40	0	0	60	10	10	10	70	0	10	10	80	20	10	0	70	0	0	0	100	0	0	0	100	0	0	0
1899-12-31 18:03:33	1899-12-31 00:23:46	Přímý odkaz	4	12	8	9	10	3	1	5	6	7	2	11	0	0	5	95	50	0	0	50	50	0	0	50	0	5	45	50	20	20	10	50	50	0	0	50	0	0	0	100	0	0	0	100	0	0	0
1899-12-31 14:11:40	1899-12-31 00:17:49	Přímý odkaz	10	9	3	1	2	8	4	11	5	12	6	7	60	0	10	30	50	0	10	40	100	0	0	0	70	10	10	10	100	0	0	0	100	0	0	0	0	0	0	100	100	0	0	0	100	0	0
1899-12-31 17:19:00	1899-12-31 00:10:52	Přímý odkaz	1	12	3	8	9	7	4	6	5	11	2	10	60	20	20	0	80	0	20	0	0	0	40	60	0	25	75	0	0	10	90	0	0	20	0	80	100	0	0	0	20	80	0	0	0	0	0
1899-12-31 16:32:58	1899-12-31 00:21:15	Přímý odkaz	2	12	3	6	7	8	9	10	5	4	1	11	0	0	0	100	100	0	0	0	50	0	50	0	50	0	50	0	25	25	25	25	50	0	0	50	100	0	0	0	0	10	0	90	20	0	0
1899-12-31 09:51:56	1899-12-31 00:10:50	Přímý odkaz	1	3	5	6	12	7	11	8	9	4	2	10	20	0	0	80	80	0	20	0	0	0	0	0	100	0	0	0	50	0	20	30	0	0	0	100	100	0	0	0	0	0	0	0	100	0	0
1899-12-31 08:22:31	1899-12-31 00:13:56	Přímý odkaz	1	6	3	5	12	2	4	8	9	10	11	7	50	0	0	50	0	0	0	100	100	0	0	0	20	20	20	40	100	0	0	0	0	0	0	100	0	0	0	100	0	0	0	100	0	0	0
1899-12-31 10:25:53	1899-12-31 00:17:39	Přímý odkaz	1	8	7	6	12	3	4	10	5	9	2	11	0	0	0	95	100	0	0	0	100	0	0	0	50	5	15	30	10	50	30	10	45	30	5	20	95	0	5	0	0	50	0	50	0	0	0
1899-12-31 21:41:05	1899-12-31 00:26:40	Přímý odkaz	4	6	7	3	1	9	5	12	10	11	8	2	2	3	5	90	10	0	90	0	0	0	100	0	0	20	0	80	0	0	30	70	0	0	0	100	0	0	0	100	0	0	0	100	0	0	0
1899-12-31 11:03:46	1899-12-31 00:33:27	Přímý odkaz	2	1	5	7	9	3	6	10	4	11	8	12	0	0	20	80	70	0	30	0	60	0	10	30	10	30	40	20	10	50	30	10	50	40	10	0	100	0	0	0	10	60	30	0	20	50	20
1899-12-31 14:54:01	1899-12-31 00:19:57	Přímý odkaz	5	11	2	1	7	8	3	12	9	4	10	6	40	0	5	55	90	0	10	0	99	0	1	0	70	10	10	10	80	0	5	15	50	30	0	20	60	0	0	40	0	0	0	100	40	10	20
1899-12-31 10:29:12	1899-12-31 00:24:11	Přímý odkaz	2	1	3	6	8	7	10	12	5	9	4	11	60	0	20	20	50	0	30	20	80	0	10	10	40	0	0	60	40	0	60	0	20	30	50	0	50	0	30	20	0	100	0	0	80	0	20
1899-12-31 18:54:38	1899-12-31 00:15:39	Přímý odkaz	6	4	5	1	10	7	2	12	3	8	11	9	0	0	0	100	0	0	0	100	0	0	0	100	0	20	30	50	0	0	20	80	0	0	0	100	0	0	0	100	0	20	0	80	0	20	0
1899-12-31 21:52:36	1899-12-31 00:15:30	Přímý odkaz	4	5	1	6	7	2	8	3	9	10	11	12	50	10	5	35	100	0	0	0	0	0	100	0	0	0	0	100	10	40	50	0	0	0	0	100	0	0	0	100	5	50	40	5	0	0	0
1899-12-31 19:00:40	1899-12-31 00:16:57	Přímý odkaz	4	6	1	3	2	8	7	11	9	5	10	12	10	10	0	80	100	0	0	0	100	0	0	0	10	20	0	70	10	30	57	85	10	30	50	20	60	10	0	0	100	0	0	0	100	0	0
1899-12-31 22:32:19	1899-12-31 00:51:45	Přímý odkaz	2	1	3	9	6	10	8	12	4	7	5	11	20	0	0	80	40	0	0	60	80	0	20	0	40	10	10	40	10	30	30	30	10	10	10	70	10	0	0	90	0	0	0	100	0	0	0
1899-12-31 17:16:56	1899-12-31 00:11:12	Přímý odkaz	1	2	3	4	5	6	7	8	9	10	11	12	60	0	20	20	75	0	20	5	90	0	5	5	80	5	10	5	10	5	90	5	40	50	5	5	50	10	30	10	0	80	0	10	1	99	0
1899-12-31 08:55:13	1899-12-31 00:20:07	Přímý odkaz	1	10	7	5	6	9	2	11	8	4	12	3	5	0	15	80	25	0	60	15	0	0	100	0	0	0	10	90	90	5	5	0	10	10	0	80	100	0	0	0	0	0	30	70	0	0	0
1899-12-31 09:11:55	1899-12-31 00:32:52	Přímý odkaz	1	10	5	6	8	3	9	11	4	7	2	12	5	10	25	60	20	5	5	70	5	0	5	90	0	30	30	40	5	15	20	60	0	20	15	65	0	0	0	100	0	30	0	70	0	15	5
1899-12-31 21:57:14	1899-12-31 00:17:05	Přímý odkaz	4	7	5	11	1	2	8	10	6	9	3	12	10	0	0	90	100	0	0	0	100	0	0	0	20	0	20	60	100	0	0	0	85	10	5	0	100	0	0	0	100	0	0	0	50	50	0
1899-12-31 20:19:36	1899-12-31 00:41:20	Přímý odkaz	2	1	3	6	4	8	5	11	7	9	10	12	50	0	0	50	50	0	0	50	50	0	0	50	0	0	0	100	50	0	0	50	0	0	0	100	10	0	0	90	10	0	0	90	0	0	0
1899-12-31 17:52:53	1899-12-31 00:53:09	Přímý odkaz	2	7	3	4	9	10	6	12	1	5	8	11	10	10	30	50	30	10	20	30	10	0	0	90	10	10	40	40	10	20	20	50	10	20	30	40	1	0	0	99	0	0	0	100	0	0	10
1899-12-31 17:38:37	1899-12-31 00:43:28	Přímý odkaz	4	5	1	2	10	3	9	12	8	6	7	11	30	0	10	60	100	0	0	0	40	0	0	60	40	10	0	50	20	30	30	20	10	30	30	30	0	0	0	100	0	100	0	0	0	100	0
1899-12-31 19:04:34	1899-12-31 00:21:01	Přímý odkaz	3	10	5	8	11	4	6	2	7	9	1	12	15	10	15	60	10	10	10	70	15	5	10	70	50	15	30	5	70	0	10	20	70	0	10	20	80	0	0	20	20	20	20	40	30	10	0
1899-12-31 23:08:37	1899-12-31 00:21:24	Přímý odkaz	3	1	9	6	5	4	2	10	7	11	8	12	90	0	0	10	50	0	0	50	80	0	20	0	0	0	0	100	50	25	25	0	20	50	15	15	100	0	0	0	0	70	20	10	100	0	0
1899-12-31 17:17:55	1899-12-31 00:37:45	Přímý odkaz	1	8	3	4	5	7	9	12	2	6	11	10	50	0	10	40	70	0	30	0	100	0	0	0	10	40	50	0	50	0	50	0	10	60	20	10	80	0	0	20	10	90	0	0	10	90	0
1899-12-31 16:06:34	1899-12-31 00:57:53	Přímý odkaz	3	5	2	10	12	4	6	8	7	9	1	11	0	0	0	100	60	0	10	30	100	0	0	0	10	40	40	10	15	30	5	50	5	25	5	65	50	0	0	50	0	20	10	70	40	20	0
1899-12-31 21:50:58	1899-12-31 00:52:51	Přímý odkaz	7	9	4	2	10	8	1	11	5	3	6	12	0	0	0	100	100	0	0	0	100	0	0	0	50	0	40	10	90	0	0	10	30	0	0	70	90	0	0	10	10	0	0	90	20	0	0
1899-12-31 18:32:56	1899-12-31 00:51:36	Přímý odkaz	8	9	1	3	5	10	7	11	6	2	4	12	10	0	15	75	10	0	30	60	70	0	20	10	20	15	10	55	20	30	30	20	10	20	10	60	5	0	5	90	5	15	10	70	10	0	0
1899-12-31 18:32:59	1899-12-31 00:58:37	Přímý odkaz	1	8	6	3	5	9	10	11	2	4	7	12	10	0	10	80	10	0	30	60	80	0	15	5	0	20	30	50	25	30	5	40	25	30	5	40	10	0	0	90	10	40	0	50	0	40	0
1899-12-31 16:58:30	1899-12-31 00:32:20	Přímý odkaz	1	3	5	4	8	7	6	12	10	9	2	11	50	0	25	25	30	0	50	20	50	0	0	50	20	30	30	20	50	0	25	25	0	0	0	100	50	0	0	50	0	0	0	100	50	0	0
1899-12-31 15:57:21	1899-12-31 00:33:11	Přímý odkaz	5	6	1	3	9	10	7	12	4	2	8	11	5	5	0	90	40	30	30	0	50	0	30	20	10	50	10	30	40	0	10	50	10	30	0	60	20	0	0	80	0	50	0	50	10	40	0
1899-12-31 23:40:22	1899-12-31 04:39:27	Přímý odkaz	6	7	1	3	2	8	9	10	4	11	5	12	50	0	50	0	100	0	0	0	100	0	0	0	100	0	0	0	90	0	0	10	90	0	10	0	100	0	0	0	100	0	0	0	100	0	0
1899-12-31 21:13:09	1899-12-31 00:01:05	Přímý odkaz	7	1	3	5	8	4	2	6	9	10	11	12	10	20	20	60	15	0	5	80	0	0	0	100	0	0	0	100	5	30	15	50	0	0	0	100	0	0	0	100	0	0	0	100	0	10	0
1899-12-31 09:11:55	1899-12-31 00:32:52	Přímý odkaz	1	10	5	6	8	3	9	11	4	7	2	12	5	10	25	60	20	5	5	70	5	0	5	90	0	30	30	40	5	15	20	60	0	20	15	65	0	0	0	100	0	30	0	70	0	15	5
1899-12-31 12:42:29	1899-12-31 00:24:58	Přímý odkaz	3	4	1	5	12	7	8	11	2	10	6	9	40	0	0	60	50	0	0	50	40	0	0	60	5	5	10	80	50	0	0	50	50	0	0	50	0	0	0	100	0	0	0	0	50	0	0
1899-12-31 12:04:43	1899-12-31 03:16:56	Přímý odkaz	7	9	1	2	4	11	6	12	8	5	10	3	85	0	10	5	95	0	5	0	5	0	0	95	10	20	50	20	20	20	0	60	0	0	10	90	0	0	0	100	0	0	50	50	50	0	0
1899-12-31 14:06:52	1899-12-31 00:42:53	Přímý odkaz	1	2	3	4	5	6	7	8	9	10	11	12	10	10	10	70	90	0	5	5	100	0	0	0	10	20	20	50	50	20	10	20	5	5	10	80	0	0	0	100	0	20	0	80	0	0	0
1899-12-31 14:35:20	1899-12-31 00:15:36	Přímý odkaz	6	8	2	4	10	7	3	11	1	5	9	12	80	0	20	0	10	40	40	10	0	20	80	0	0	20	30	50	40	20	20	20	0	0	10	90	0	0	0	100	0	0	0	100	0	0	0
1899-12-31 16:21:52	1899-12-31 00:15:31	Přímý odkaz	1	3	2	8	11	4	7	12	6	10	5	9	20	0	40	40	100	0	0	0	40	0	10	50	0	50	0	50	0	0	50	50	0	0	50	50	0	0	0	100	0	50	0	50	0	50	0
1899-12-31 20:05:32	1899-12-31 00:31:26	Přímý odkaz	1	7	4	3	9	2	6	12	8	11	5	10	90	1	1	8	90	1	1	8	90	1	1	8	15	5	5	70	90	1	1	8	8	1	1	90	8	1	1	90	1	90	1	8	0	50	0
1899-12-31 10:38:04	1899-12-31 00:29:57	Přímý odkaz	3	5	2	6	7	4	8	9	10	11	1	12	40	0	0	60	80	0	20	0	100	0	0	0	100	0	0	0	100	0	0	0	20	0	0	80	100	0	0	0	0	0	0	100	100	0	0
1899-12-31 14:35:52	1899-12-31 00:26:47	Přímý odkaz	3	4	1	6	5	10	9	11	8	7	2	12	50	20	0	30	20	0	60	20	20	0	0	80	10	20	70	0	20	0	80	0	10	70	20	0	0	0	100	0	20	0	80	0	0	30	70
1899-12-31 18:12:38	1899-12-31 00:33:51	Přímý odkaz	9	12	1	3	8	10	4	11	5	6	2	7	30	0	30	40	10	0	90	0	0	0	100	0	30	20	0	50	0	10	90	0	10	30	70	0	0	0	90	10	0	20	80	0	0	20	80
1899-12-31 20:32:24	1899-12-31 00:26:54	Přímý odkaz	2	1	3	6	10	7	8	11	9	4	5	12	20	0	15	65	10	0	5	85	100	0	0	0	0	70	20	10	0	60	40	0	25	30	25	20	0	0	0	100	0	50	0	50	0	40	0
1899-12-31 23:25:50	1899-12-31 11:32:44	Přímý odkaz	2	1	9	7	6	3	5	11	4	10	8	12	35	5	10	50	30	15	5	50	50	0	0	50	10	20	20	50	10	25	25	40	10	25	25	40	15	0	0	85	10	20	10	60	10	0	0
1899-12-31 02:56:39	1899-12-31 03:16:20	Přímý odkaz	5	10	6	1	9	7	8	11	4	2	3	12	30	20	5	45	100	0	0	0	100	0	0	0	15	30	20	35	40	10	0	50	50	30	0	20	100	0	0	0	20	80	0	0	40	40	0
1899-12-31 21:18:49	1899-12-31 00:32:42	Přímý odkaz	9	6	8	11	10	5	7	3	2	1	4	12	100	0	0	0	100	0	0	0	100	0	0	0	50	0	50	0	100	0	0	0	100	0	0	0	0	50	0	50	100	0	0	0	100	0	0
1899-12-31 11:52:15	1899-12-31 00:26:39	Přímý odkaz	2	4	1	3	6	8	10	11	5	7	9	12	0	0	0	100	0	0	0	100	100	0	0	0	0	0	50	50	0	0	0	100	0	0	0	100	0	0	0	100	100	0	0	0	0	0	0
1899-12-31 12:19:57	1899-12-31 01:35:10	Přímý odkaz	10	5	2	1	7	3	4	12	9	6	11	8	0	0	0	100	0	0	100	0	0	0	100	0	50	0	50	0	0	0	100	0	50	0	50	0	100	0	0	0	0	0	100	0	100	0	0
1899-12-31 21:16:52	1899-12-31 00:42:36	Přímý odkaz	2	3	4	6	8	9	10	11	5	7	1	12	5	5	20	70	0	0	80	20	100	0	0	0	0	70	25	5	0	80	0	20	0	70	20	10	0	0	0	100	0	90	0	10	0	50	0
1899-12-31 20:23:23	1899-12-31 00:17:59	Přímý odkaz	5	6	1	7	8	2	9	10	11	3	4	12	100	0	0	0	100	0	0	0	0	0	0	0	0	0	0	100	100	0	0	0	50	0	30	20	100	0	0	0	0	0	0	0	0	0	0
1899-12-31 17:42:12	1899-12-31 00:45:39	Přímý odkaz	1	9	2	5	6	8	10	11	7	4	3	12	10	0	20	70	50	0	0	50	0	0	50	50	5	5	25	65	0	50	50	0	0	40	0	60	0	0	0	100	0	50	0	50	0	50	0
1899-12-31 22:17:00	1899-12-31 00:09:12	Přímý odkaz	2	6	1	3	5	10	4	11	9	8	7	12	40	30	20	10	50	10	10	30	70	0	0	30	80	0	20	0	90	10	0	0	80	10	0	10	70	0	0	30	70	0	0	30	90	0	0
1899-12-31 21:03:47	1899-12-31 00:34:40	Přímý odkaz	2	4	1	6	8	9	10	3	7	5	11	12	100	0	0	0	100	0	0	0	100	0	0	0	100	0	0	0	100	0	0	0	100	0	0	0	100	0	0	0	100	0	0	0	100	0	0
1899-12-31 09:44:36	1899-12-31 00:15:55	Přímý odkaz	5	6	7	2	3	8	9	10	11	1	12	4	100	0	0	0	100	0	0	0	100	0	0	0	50	0	0	50	50	0	0	50	100	0	0	0	100	0	0	0	100	0	0	0	100	0	0
1899-12-31 21:57:14	1899-12-31 00:17:05	Přímý odkaz	4	7	5	11	1	2	8	10	6	9	3	12	10	0	0	90	100	0	0	0	100	0	0	0	20	0	20	60	100	0	0	0	85	10	5	0	100	0	0	0	100	0	0	0	50	50	0
1899-12-31 13:13:12	1899-12-31 00:20:53	Přímý odkaz	1	11	5	7	8	3	2	10	4	6	9	12	0	0	0	100	0	0	0	100	100	0	0	0	0	30	35	35	0	25	35	40	0	25	35	40	0	0	0	100	0	0	0	100	0	0	0
1899-12-31 16:09:34	1899-12-31 00:09:26	Přímý odkaz	4	6	1	2	5	7	9	10	3	11	12	8	25	0	5	70	100	0	0	0	100	0	0	0	0	0	50	50	0	0	0	100	40	0	0	60	100	0	0	0	20	30	30	20	100	0	0
1899-12-31 15:55:49	1899-12-31 00:48:22	Přímý odkaz	4	7	5	3	11	1	8	9	6	2	10	12	10	0	10	80	50	10	10	30	100	0	0	0	10	30	30	30	10	10	40	40	0	10	10	80	0	0	10	90	0	50	0	50	0	0	0
1899-12-31 20:10:56	1899-12-31 00:31:48	Přímý odkaz	1	9	2	3	7	4	5	8	6	10	11	12	70	10	10	10	100	0	0	0	100	0	0	0	20	60	10	10	20	60	20	0	40	60	0	0	0	0	0	100	20	70	10	0	80	20	0
1899-12-31 09:44:36	1899-12-31 00:15:55	Přímý odkaz	5	6	7	2	3	8	9	10	11	1	12	4	100	0	0	0	100	0	0	0	100	0	0	0	50	0	0	50	50	0	0	50	100	0	0	0	100	0	0	0	100	0	0	0	100	0	0
1899-12-31 14:11:40	1899-12-31 00:17:49	Přímý odkaz	10	9	3	1	2	8	4	11	5	12	6	7	60	0	10	30	50	0	10	40	100	0	0	0	70	10	10	10	100	0	0	0	100	0	0	0	0	0	0	100	100	0	0	0	100	0	0
1899-12-31 22:23:14	1899-12-31 00:11:43	Přímý odkaz	1	2	3	5	8	7	6	12	9	4	10	11	75	0	0	25	100	0	0	0	100	0	0	0	100	0	0	0	50	50	0	0	100	50	0	0	100	0	0	0	50	50	0	0	100	0	0
1899-12-31 10:40:45	1899-12-31 00:32:46	Přímý odkaz	1	2	3	9	10	4	7	11	6	8	5	12	10	0	20	70	3	30	67	0	0	50	50	0	0	30	15	55	20	10	50	20	20	20	20	40	10	0	0	90	5	5	20	70	20	10	50
1899-12-31 15:57:21	1899-12-31 00:33:11	Přímý odkaz	5	6	1	3	9	10	7	12	4	2	8	11	5	5	0	90	40	30	30	0	50	0	30	20	10	50	10	30	40	0	10	50	10	30	0	60	20	0	0	80	0	50	0	50	10	40	0
1899-12-31 15:25:37	1899-12-31 00:26:55	Přímý odkaz	1	6	5	9	11	2	8	12	4	7	3	10	0	10	30	60	50	0	50	0	100	0	0	0	0	0	0	100	0	0	0	100	100	0	0	0	0	0	0	100	0	0	0	100	0	0	0
1899-12-31 14:35:52	1899-12-31 00:26:47	Přímý odkaz	3	4	1	6	5	10	9	11	8	7	2	12	50	20	0	30	20	0	60	20	20	0	0	80	10	20	70	0	20	0	80	0	10	70	20	0	0	0	100	0	20	0	80	0	0	30	70
1899-12-31 08:57:56	1899-12-31 00:42:20	Přímý odkaz	5	11	1	3	9	7	2	10	8	4	6	12	75	0	5	20	100	0	0	0	50	0	0	50	0	0	100	0	20	0	40	40	20	50	0	30	100	0	0	0	0	80	0	20	20	30	20
1899-12-31 21:03:47	1899-12-31 00:34:40	Přímý odkaz	2	4	1	6	8	9	10	3	7	5	11	12	100	0	0	0	100	0	0	0	100	0	0	0	100	0	0	0	100	0	0	0	100	0	0	0	100	0	0	0	100	0	0	0	100	0	0
1899-12-31 10:06:49	1899-12-31 00:38:28	Přímý odkaz	1	12	3	4	11	9	5	8	2	6	7	10	25	0	35	40	25	0	40	35	40	0	10	50	10	0	40	50	30	30	0	40	0	50	0	50	0	0	0	100	0	0	0	100	0	0	0
1899-12-31 17:08:00	1899-12-31 00:14:25	Přímý odkaz	1	12	5	3	6	7	11	8	2	9	4	10	70	0	10	20	100	0	0	0	0	0	0	100	100	0	0	0	20	40	40	0	100	0	0	0	100	0	0	0	0	70	0	30	50	50	0
1899-12-31 21:52:36	1899-12-31 00:15:30	Přímý odkaz	4	5	1	6	7	2	8	3	9	10	11	12	50	10	5	35	100	0	0	0	0	0	100	0	0	0	0	100	10	40	50	0	0	0	0	100	0	0	0	100	5	50	40	5	0	0	0
1899-12-31 09:44:17	1899-12-31 01:23:39	Přímý odkaz	10	12	6	3	1	7	4	8	5	2	11	9	60	0	0	40	0	0	0	100	100	0	0	0	10	0	30	60	10	90	0	0	20	80	0	0	100	0	0	0	0	70	0	30	100	0	0
1899-12-31 16:09:34	1899-12-31 00:09:26	Přímý odkaz	4	6	1	2	5	7	9	10	3	11	12	8	25	0	5	70	100	0	0	0	100	0	0	0	0	0	50	50	0	0	0	100	40	0	0	60	100	0	0	0	20	30	30	20	100	0	0
1899-12-31 20:09:05	1899-12-31 00:28:25	Přímý odkaz	4	6	5	10	12	2	3	11	7	8	1	9	20	15	40	25	15	10	15	60	50	0	0	50	5	35	30	30	10	50	25	15	10	40	0	50	0	0	0	100	10	50	10	30	10	30	0
1899-12-31 10:22:50	1899-12-31 01:03:18	Přímý odkaz	10	12	1	5	6	9	7	8	2	4	11	3	20	0	0	80	20	0	0	80	20	0	0	80	10	0	20	70	10	0	20	70	20	0	0	80	100	0	0	0	0	0	0	100	10	0	0
1899-12-31 20:11:03	1899-12-31 00:15:53	Přímý odkaz	3	5	2	4	6	7	8	12	1	10	9	11	30	0	0	70	50	0	0	50	60	0	0	40	60	20	20	0	50	10	40	0	30	10	30	30	100	0	0	0	50	20	30	0	20	20	30
1899-12-31 17:08:00	1899-12-31 00:14:25	Přímý odkaz	1	12	5	3	6	7	11	8	2	9	4	10	70	0	10	20	100	0	0	0	0	0	0	100	100	0	0	0	20	40	40	0	100	0	0	0	100	0	0	0	0	70	0	30	50	50	0
1899-12-31 11:39:22	1899-12-31 00:28:08	Přímý odkaz	9	10	6	2	5	11	1	12	7	3	8	4	25	0	35	40	0	0	0	100	0	0	50	50	0	50	25	25	0	75	0	0	0	50	0	50	0	0	0	100	0	100	0	0	0	50	0
1899-12-31 17:19:00	1899-12-31 00:10:52	Přímý odkaz	1	12	3	8	9	7	4	6	5	11	2	10	60	20	20	0	80	0	20	0	0	0	40	60	0	25	75	0	0	10	90	0	0	20	0	80	100	0	0	0	20	80	0	0	0	0	0
1899-12-31 09:07:07	1899-12-31 00:09:51	Přímý odkaz	6	8	1	5	2	9	3	10	7	4	11	12	100	0	0	0	90	0	10	0	100	0	0	0	80	20	0	0	100	0	0	0	100	0	0	0	100	0	0	0	100	0	0	0	100	0	0
1899-12-31 12:01:53	1899-12-31 01:08:13	Přímý odkaz	9	5	8	1	4	11	7	12	2	3	10	6	40	10	10	40	100	0	0	0	100	0	0	0	50	0	30	20	25	25	0	0	25	50	25	0	0	50	0	50	0	50	50	0	100	0	0
1899-12-31 09:46:33	1899-12-31 00:21:51	Přímý odkaz	2	12	3	4	6	7	8	9	5	10	1	11	50	25	20	5	75	10	5	10	95	0	5	0	10	10	15	65	40	20	30	10	85	5	0	10	50	0	0	50	0	50	20	30	40	30	0
1899-12-31 18:24:18	1899-12-31 00:42:34	Přímý odkaz	2	4	8	7	12	3	6	9	1	5	10	11	80	5	5	10	70	5	20	5	90	0	0	19	10	10	0	80	90	0	0	10	5	5	0	90	100	0	0	0	0	0	0	100	0	0	0
1899-12-31 20:21:58	1899-12-31 00:16:23	Přímý odkaz	6	7	5	2	11	8	3	12	9	1	10	4	30	0	10	60	100	0	0	0	0	0	0	100	0	0	30	70	0	0	0	100	0	20	0	80	0	0	0	100	0	100	0	0	0	0	0
1899-12-31 15:25:37	1899-12-31 00:26:55	Přímý odkaz	1	6	5	9	11	2	8	12	4	7	3	10	0	10	30	60	50	0	50	0	100	0	0	0	0	0	0	100	0	0	0	100	100	0	0	0	0	0	0	100	0	0	0	100	0	0	0
1899-12-31 19:11:29	1899-12-31 00:30:42	Přímý odkaz	3	12	1	6	7	8	9	10	4	5	2	11	80	0	0	20	100	0	0	0	100	0	0	0	10	0	10	80	50	30	0	20	0	0	0	100	100	0	0	0	0	30	0	70	70	0	0
1899-12-31 16:13:21	1899-12-31 00:55:32	Přímý odkaz	5	10	4	2	8	6	12	11	7	3	1	9	10	0	20	70	60	0	20	20	100	0	0	0	20	30	45	5	30	10	30	30	40	20	20	20	0	0	0	100	10	10	0	80	0	30	20
1899-12-31 19:04:19	1899-12-31 00:48:44	Přímý odkaz	7	9	3	6	10	8	2	11	4	5	1	12	20	0	0	80	80	0	0	20	0	0	0	100	40	0	40	20	50	30	20	0	10	10	0	80	80	0	0	20	0	0	0	100	0	20	0
1899-12-31 19:40:22	1899-12-31 00:41:04	Přímý odkaz	1	7	4	3	10	12	8	11	9	2	6	5	20	0	40	40	5	5	70	20	2	0	3	95	10	0	90	0	5	65	0	30	50	0	0	50	0	0	100	0	0	20	0	80	0	10	0
1899-12-31 10:25:53	1899-12-31 00:17:39	Přímý odkaz	1	8	7	6	12	3	4	10	5	9	2	11	0	0	0	95	100	0	0	0	100	0	0	0	50	5	15	30	10	50	30	10	45	30	5	20	95	0	5	0	0	50	0	50	0	0	0
1899-12-31 10:56:06	1899-12-31 00:24:49	Přímý odkaz	1	9	5	6	10	8	4	11	3	7	2	12	10	20	10	60	0	0	100	0	0	0	100	0	10	10	80	0	0	80	20	0	0	20	20	60	0	0	0	100	0	30	20	50	0	40	20
1899-12-31 21:41:05	1899-12-31 00:26:40	Přímý odkaz	4	6	7	3	1	9	5	12	10	11	8	2	2	3	5	90	10	0	90	0	0	0	100	0	0	20	0	80	0	0	30	70	0	0	0	100	0	0	0	100	0	0	0	100	0	0	0
1899-12-31 11:03:46	1899-12-31 00:33:27	Přímý odkaz	2	1	5	7	9	3	6	10	4	11	8	12	0	0	20	80	70	0	30	0	60	0	10	30	10	30	40	20	10	50	30	10	50	40	10	0	100	0	0	0	10	60	30	0	20	50	20
1899-12-31 13:32:36	1899-12-31 00:25:46	Přímý odkaz	2	1	3	8	6	9	10	11	4	7	5	12	30	5	5	60	20	0	0	80	40	0	0	60	10	10	10	70	0	10	10	80	20	10	0	70	0	0	0	100	0	0	0	100	0	0	0
1899-12-31 17:33:28	1899-12-31 00:18:33	Přímý odkaz	1	4	5	2	11	10	8	12	7	3	6	9	5	0	85	10	0	0	100	0	0	0	100	0	60	30	10	0	10	0	90	0	10	10	20	60	0	0	0	100	0	10	20	70	0	0	50
1899-12-31 23:18:43	1899-12-31 00:17:55	Přímý odkaz	1	8	7	5	10	6	11	12	3	4	2	9	20	0	40	40	90	0	0	10	100	0	0	0	0	30	20	50	10	30	5	55	45	10	15	30	90	0	10	0	30	20	0	50	40	10	0
1899-12-31 17:06:33	1899-12-31 00:13:55	Přímý odkaz	1	11	2	3	5	6	7	8	4	9	10	12	20	5	5	70	20	0	0	80	10	0	5	85	30	30	10	30	20	20	20	40	10	5	5	80	50	5	0	45	0	40	0	60	20	20	0
1899-12-31 22:12:52	1899-12-31 00:20:24	Přímý odkaz	1	12	2	5	10	8	7	11	4	3	6	9	0	0	10	90	90	0	10	0	100	0	0	0	0	33	33	33	0	0	50	50	0	33	33	33	0	0	0	100	0	50	0	50	0	50	0
1899-12-31 13:56:11	1899-12-31 00:22:50	Přímý odkaz	2	4	5	9	8	11	6	12	3	7	1	10	30	10	10	50	0	0	0	100	0	0	100	0	0	10	40	50	0	0	20	80	0	30	0	70	0	0	0	100	0	0	0	100	0	0	0
1899-12-31 21:12:15	1899-12-31 00:27:43	Přímý odkaz	1	2	7	6	9	3	11	5	8	10	4	12	35	5	5	60	70	0	0	30	100	0	0	0	10	20	20	50	10	25	25	40	15	20	20	45	10	0	0	90	10	30	30	30	10	20	0
1899-12-31 17:29:49	1899-12-31 00:09:28	Přímý odkaz	1	5	7	9	12	6	2	10	4	8	11	3	40	10	0	50	65	0	15	20	0	0	0	100	10	0	10	80	0	0	0	100	20	0	0	80	100	0	0	0	10	70	10	10	90	0	10
1899-12-31 14:40:36	1899-12-31 00:07:46	Přímý odkaz	2	1	3	4	5	7	8	9	10	11	12	6	20	10	20	50	50	0	20	30	40	0	30	30	30	30	30	10	20	20	30	30	30	30	10	30	30	20	20	30	0	30	30	40	0	40	20
1899-12-31 13:32:22	1899-12-31 00:18:26	Přímý odkaz	1	4	6	8	11	2	3	10	5	9	7	12	0	0	40	60	0	0	0	100	0	0	0	100	0	15	15	70	0	0	40	60	0	0	0	100	0	0	0	100	0	0	0	100	0	0	0
1899-12-31 09:51:56	1899-12-31 00:10:50	Přímý odkaz	1	3	5	6	12	7	11	8	9	4	2	10	20	0	0	80	80	0	20	0	0	0	0	0	100	0	0	0	50	0	20	30	0	0	0	100	100	0	0	0	0	0	0	0	100	0	0
1899-12-31 22:07:22	1899-12-31 00:22:57	Přímý odkaz	8	7	2	4	3	5	6	11	10	1	12	9	100	0	0	0	90	0	10	0	100	0	0	0	20	30	20	30	60	20	20	0	30	40	10	20	100	0	0	0	20	50	10	20	0	10	0
1899-12-31 21:50:58	1899-12-31 00:52:51	Přímý odkaz	7	9	4	2	10	8	1	11	5	3	6	12	0	0	0	100	100	0	0	0	100	0	0	0	50	0	40	10	90	0	0	10	30	0	0	70	90	0	0	10	10	0	0	90	20	0	0
1899-12-31 09:46:13	1899-12-31 00:22:21	Přímý odkaz	3	8	1	2	7	9	4	10	5	11	6	12	0	0	0	100	15	0	30	55	25	0	0	75	0	15	15	70	25	25	25	25	10	0	10	80	50	0	0	50	0	0	50	50	0	0	0
1899-12-31 18:38:36	1899-12-31 00:21:31	Přímý odkaz	1	6	7	8	4	5	2	11	3	9	10	12	30	20	20	30	90	0	0	10	100	0	0	0	1	0	0	99	5	85	5	5	70	30	0	0	0	20	0	80	0	100	0	0	0	50	0
1899-12-31 22:02:17	1899-12-31 00:21:15	Přímý odkaz	4	5	6	1	8	10	3	11	9	2	7	12	10	10	10	70	20	0	0	80	10	10	10	70	20	20	40	20	10	10	30	50	10	10	20	70	30	0	0	60	0	10	10	80	50	0	0
1899-12-31 09:32:59	1899-12-31 00:48:09	Přímý odkaz	8	12	4	1	3	10	6	11	7	2	5	9	30	0	30	40	45	0	25	30	30	0	20	50	10	20	40	30	20	0	30	50	10	40	20	30	20	0	20	60	0	70	25	5	5	50	30
1899-12-31 14:29:27	1899-12-31 00:19:22	Přímý odkaz	4	3	6	1	7	2	9	12	5	10	8	11	30	0	10	60	30	0	0	70	50	0	0	50	10	0	20	70	50	0	50	0	20	0	0	80	100	0	0	0	0	0	0	100	0	0	0
1899-12-31 13:07:03	1899-12-31 00:42:50	Přímý odkaz	10	11	1	3	6	9	8	12	7	2	5	4	0	0	50	50	0	0	0	100	100	0	0	0	0	25	25	50	0	50	0	50	0	50	0	50	0	0	0	100	0	50	0	50	0	0	0
1899-12-31 16:52:10	1899-12-31 01:40:33	Přímý odkaz	9	10	1	2	4	5	7	12	6	3	11	8	10	0	0	90	100	0	0	0	100	0	0	0	80	0	20	0	20	0	80	0	0	0	0	100	100	0	0	0	0	0	0	100	0	0	0
1899-12-31 09:12:32	1899-12-31 00:34:08	Přímý odkaz	9	12	2	3	8	11	7	10	4	1	5	6	10	20	10	60	20	10	20	50	60	0	10	30	0	30	40	30	0	30	40	20	5	45	30	20	40	0	20	30	70	20	10	0	60	20	10
1899-12-31 17:16:56	1899-12-31 00:11:12	Přímý odkaz	1	2	3	4	5	6	7	8	9	10	11	12	60	0	20	20	75	0	20	5	90	0	5	5	80	5	10	5	10	5	90	5	40	50	5	5	50	10	30	10	0	80	0	10	1	99	0
1899-12-31 21:24:17	1899-12-31 01:28:13	Přímý odkaz	3	7	2	6	10	8	9	12	1	4	5	11	25	40	10	25	50	0	0	50	50	0	0	50	0	30	40	30	20	50	30	0	80	20	0	0	100	0	0	0	15	80	5	0	20	10	0
1899-12-31 15:11:22	1899-12-31 00:13:57	Přímý odkaz	4	9	1	2	8	6	7	12	5	3	10	11	40	10	10	40	90	0	10	0	50	0	50	0	0	0	80	20	20	15	15	50	50	50	0	0	100	0	0	0	0	0	0	100	0	50	0
1899-12-31 21:16:52	1899-12-31 00:42:36	Přímý odkaz	2	3	4	6	8	9	10	11	5	7	1	12	5	5	20	70	0	0	80	20	100	0	0	0	0	70	25	5	0	80	0	20	0	70	20	10	0	0	0	100	0	90	0	10	0	50	0
1899-12-31 21:41:05	1899-12-31 00:26:40	Přímý odkaz	4	6	7	3	1	9	5	12	10	11	8	2	2	3	5	90	10	0	90	0	0	0	100	0	0	20	0	80	0	0	30	70	0	0	0	100	0	0	0	100	0	0	0	100	0	0	0
1899-12-31 20:28:35	1899-12-31 00:26:15	Přímý odkaz	1	2	7	4	8	5	9	10	3	12	6	11	10	20	50	20	85	5	5	5	80	10	5	5	10	10	30	50	20	20	30	30	5	5	10	80	5	15	20	60	5	5	20	70	10	20	5
1899-12-31 07:09:28	1899-12-31 00:16:20	Přímý odkaz	1	6	2	3	7	8	9	10	4	5	11	12	0	0	0	100	100	0	0	0	0	0	0	100	0	0	100	0	0	0	100	0	0	0	0	100	0	0	0	100	0	0	0	100	0	100	0
1899-12-31 14:41:15	1899-12-31 00:12:52	Přímý odkaz	5	7	1	9	4	8	10	12	2	3	6	11	50	0	0	50	30	0	0	70	30	0	0	70	50	0	0	50	80	0	0	20	70	0	0	30	100	0	0	0	20	60	10	10	100	0	0
1899-12-31 23:24:05	1899-12-31 00:37:50	Přímý odkaz	3	9	1	5	10	11	2	12	4	6	8	7	20	0	5	75	75	10	10	5	90	0	10	0	5	20	15	60	50	20	0	30	0	20	20	40	10	0	0	90	O	20	10	70	0	0	0
1899-12-31 13:05:05	1899-12-31 00:20:00	Přímý odkaz	5	6	7	1	12	2	4	3	10	9	8	11	0	0	50	50	100	0	0	0	100	0	0	0	100	0	0	0	100	0	0	0	100	0	0	0	100	0	0	0	100	0	0	0	100	0	0
1899-12-31 09:44:17	1899-12-31 01:23:39	Přímý odkaz	10	12	6	3	1	7	4	8	5	2	11	9	60	0	0	40	0	0	0	100	100	0	0	0	10	0	30	60	10	90	0	0	20	80	0	0	100	0	0	0	0	70	0	30	100	0	0
1899-12-31 09:46:13	1899-12-31 00:22:21	Přímý odkaz	3	8	1	2	7	9	4	10	5	11	6	12	0	0	0	100	15	0	30	55	25	0	0	75	0	15	15	70	25	25	25	25	10	0	10	80	50	0	0	50	0	0	50	50	0	0	0
1899-12-31 12:42:29	1899-12-31 00:24:58	Přímý odkaz	3	4	1	5	12	7	8	11	2	10	6	9	40	0	0	60	50	0	0	50	40	0	0	60	5	5	10	80	50	0	0	50	50	0	0	50	0	0	0	100	0	0	0	0	50	0	0
1899-12-31 17:40:19	1899-12-31 00:28:41	Přímý odkaz	10	12	8	5	4	6	9	11	3	1	7	2	5	0	5	90	100	0	0	0	0	0	100	0	90	0	10	0	50	0	0	50	0	0	0	100	0	0	0	100	0	0	0	100	0	0	0
1899-12-31 12:20:25	1899-12-31 00:27:19	Přímý odkaz	1	5	4	3	8	10	6	12	7	2	11	9	5	1	5	89	1	4	95	0	5	20	75	0	5	5	10	80	5	20	70	5	10	30	30	30	100	0	0	0	20	0	0	80	20	0	0
1899-12-31 17:08:00	1899-12-31 00:14:25	Přímý odkaz	1	12	5	3	6	7	11	8	2	9	4	10	70	0	10	20	100	0	0	0	0	0	0	100	100	0	0	0	20	40	40	0	100	0	0	0	100	0	0	0	0	70	0	30	50	50	0
1899-12-31 16:17:35	1899-12-31 02:53:15	Přímý odkaz	1	7	4	3	12	8	5	9	2	11	6	10	70	0	0	30	80	0	10	10	100	0	0	0	50	0	20	30	20	50	15	15	40	30	20	10	50	0	0	50	0	80	10	10	50	20	0
1899-12-31 14:41:15	1899-12-31 00:12:52	Přímý odkaz	5	7	1	9	4	8	10	12	2	3	6	11	50	0	0	50	30	0	0	70	30	0	0	70	50	0	0	50	80	0	0	20	70	0	0	30	100	0	0	0	20	60	10	10	100	0	0
1899-12-31 16:17:35	1899-12-31 02:53:15	Přímý odkaz	1	7	4	3	12	8	5	9	2	11	6	10	70	0	0	30	80	0	10	10	100	0	0	0	50	0	20	30	20	50	15	15	40	30	20	10	50	0	0	50	0	80	10	10	50	20	0
1899-12-31 19:04:34	1899-12-31 00:21:01	Přímý odkaz	3	10	5	8	11	4	6	2	7	9	1	12	15	10	15	60	10	10	10	70	15	5	10	70	50	15	30	5	70	0	10	20	70	0	10	20	80	0	0	20	20	20	20	40	30	10	0
1899-12-31 21:48:53	1899-12-31 00:20:10	Přímý odkaz	6	11	1	3	4	10	9	12	5	2	7	8	0	10	20	70	5	10	5	80	10	0	10	80	0	10	10	80	0	0	0	100	0	0	0	100	0	0	0	100	0	0	0	100	0	0	0
1899-12-31 21:49:41	1899-12-31 00:06:19	Přímý odkaz	6	8	5	7	1	9	10	11	12	3	4	2	20	0	0	80	100	0	0	0	100	0	0	0	80	0	0	20	100	0	0	0	100	0	0	0	100	0	0	0	100	0	0	0	100	0	0
1899-12-31 21:07:41	1899-12-31 00:05:00	Přímý odkaz	6	12	4	2	7	8	3	11	5	1	9	10	0	0	0	100	100	0	0	0	100	0	0	0	0	50	50	0	0	50	50	0	0	50	50	0	0	0	0	100	0	0	50	50	0	50	0
1899-12-31 20:21:58	1899-12-31 00:16:23	Přímý odkaz	6	7	5	2	11	8	3	12	9	1	10	4	30	0	10	60	100	0	0	0	0	0	0	100	0	0	30	70	0	0	0	100	0	20	0	80	0	0	0	100	0	100	0	0	0	0	0
1899-12-31 22:26:20	1899-12-31 00:49:54	Přímý odkaz	7	10	5	1	3	11	4	12	6	2	9	8	20	0	5	75	100	0	0	0	100	0	0	0	10	10	20	60	30	0	10	60	5	20	5	70	100	0	0	0	5	80	5	10	5	30	5
1899-12-31 15:54:19	1899-12-31 00:34:50	Přímý odkaz	2	4	1	8	9	7	5	12	6	10	3	11	10	0	30	60	90	0	0	10	100	0	0	0	20	0	0	80	40	0	10	50	20	20	10	50	100	0	0	0	40	20	40	0	90	10	0
1899-12-31 22:40:00	1899-12-31 00:58:25	Přímý odkaz	8	10	1	3	6	11	2	9	5	4	12	7	25	0	25	50	100	0	0	0	100	0	0	0	10	50	30	10	25	25	0	50	30	10	10	50	80	0	0	20	20	50	0	30	0	0	0
1899-12-31 09:09:39	1899-12-31 00:12:54	Přímý odkaz	1	2	4	8	10	3	9	12	5	7	6	11	20	0	0	80	100	0	0	0	100	0	0	0	50	0	0	50	50	25	25	0	50	10	30	10	40	0	0	60	50	0	50	0	70	0	0
1899-12-31 22:29:06	1899-12-31 00:47:29	Přímý odkaz	1	11	7	9	5	2	12	8	4	3	10	6	20	0	5	75	100	0	0	0	100	0	0	0	65	0	5	30	50	0	0	50	20	0	0	80	90	0	0	10	100	0	0	0	50	0	0
1899-12-31 14:40:36	1899-12-31 00:07:46	Přímý odkaz	2	1	3	4	5	7	8	9	10	11	12	6	20	10	20	50	50	0	20	30	40	0	30	30	30	30	30	10	20	20	30	30	30	30	10	30	30	20	20	30	0	30	30	40	0	40	20
1899-12-31 17:21:15	1899-12-31 00:33:46	Přímý odkaz	5	6	1	3	4	7	8	12	9	2	11	10	50	25	15	10	80	5	5	10	90	0	10	0	30	40	15	15	85	5	5	5	95	0	0	5	80	0	5	15	50	0	0	50	75	0	0
1899-12-31 17:00:02	1899-12-31 00:28:42	Přímý odkaz	1	2	3	4	5	6	7	8	9	10	11	12	30	10	10	50	20	10	20	60	10	10	10	50	10	10	30	50	10	10	30	50	10	10	30	50	100	0	0	0	40	10	0	50	0	0	0
1899-12-31 21:57:14	1899-12-31 00:17:05	Přímý odkaz	4	7	5	11	1	2	8	10	6	9	3	12	10	0	0	90	100	0	0	0	100	0	0	0	20	0	20	60	100	0	0	0	85	10	5	0	100	0	0	0	100	0	0	0	50	50	0
1899-12-31 15:54:19	1899-12-31 00:34:50	Přímý odkaz	2	4	1	8	9	7	5	12	6	10	3	11	10	0	30	60	90	0	0	10	100	0	0	0	20	0	0	80	40	0	10	50	20	20	10	50	100	0	0	0	40	20	40	0	90	10	0
1899-12-31 11:35:36	1899-12-31 00:12:11	Přímý odkaz	4	10	1	2	3	5	11	12	6	7	8	9	30	0	40	30	20	0	0	80	0	0	100	0	0	0	50	50	0	0	50	50	0	20	0	80	0	0	0	100	0	0	0	100	0	0	0
1899-12-31 09:16:13	1899-12-31 00:17:29	Přímý odkaz	1	2	7	3	12	6	9	10	5	4	8	11	20	0	50	30	100	0	0	0	20	0	20	60	10	10	70	10	35	35	20	10	0	0	0	100	0	0	0	100	50	0	0	50	0	0	0
1899-12-31 08:25:31	1899-12-31 00:09:11	Přímý odkaz	1	3	7	8	9	2	10	11	4	6	5	12	20	0	10	70	0	0	0	100	0	0	0	0	10	20	0	70	10	10	20	60	0	40	0	60	0	0	0	100	0	50	0	50	0	0	0
1899-12-31 11:31:13	1899-12-31 00:26:37	Přímý odkaz	7	8	2	4	9	3	6	5	1	10	11	12	100	0	0	0	70	0	0	30	100	0	0	0	10	30	0	60	50	20	0	30	0	50	0	50	0	0	0	100	10	90	0	0	0	0	0
1899-12-31 14:44:22	1899-12-31 00:25:16	Přímý odkaz	7	12	8	4	3	9	5	11	6	2	1	10	25	25	0	50	100	0	0	0	80	0	20	0	0	30	0	70	100	0	0	0	0	40	0	60	100	0	0	0	20	80	0	0	0	60	0
1899-12-31 21:52:36	1899-12-31 00:15:30	Přímý odkaz	4	5	1	6	7	2	8	3	9	10	11	12	50	10	5	35	100	0	0	0	0	0	100	0	0	0	0	100	10	40	50	0	0	0	0	100	0	0	0	100	5	50	40	5	0	0	0
1899-12-31 14:29:40	1899-12-31 00:22:22	Přímý odkaz	7	10	2	1	11	12	8	9	3	4	6	5	80	0	10	10	90	0	10	0	100	0	0	0	30	10	20	40	40	10	40	10	40	20	20	20	100	0	0	0	10	30	30	30	10	40	0
1899-12-31 22:40:00	1899-12-31 00:58:25	Přímý odkaz	8	10	1	3	6	11	2	9	5	4	12	7	25	0	25	50	100	0	0	0	100	0	0	0	10	50	30	10	25	25	0	50	30	10	10	50	80	0	0	20	20	50	0	30	0	0	0
1899-12-31 21:42:51	1899-12-31 00:10:16	Přímý odkaz	1	7	5	2	8	3	9	10	4	11	6	12	50	5	15	30	20	30	20	30	40	0	60	0	10	10	50	30	0	0	0	20	0	0	0	100	0	0	0	100	0	80	0	20	0	30	0
1899-12-31 16:09:07	1899-12-31 00:18:22	Přímý odkaz	1	5	6	3	7	8	9	10	4	2	11	12	10	0	0	90	100	0	0	0	100	0	0	0	20	0	0	80	100	0	0	0	20	0	0	80	100	0	0	0	0	0	0	100	0	0	0
1899-12-31 21:24:17	1899-12-31 01:28:13	Přímý odkaz	3	7	2	6	10	8	9	12	1	4	5	11	25	40	10	25	50	0	0	50	50	0	0	50	0	30	40	30	20	50	30	0	80	20	0	0	100	0	0	0	15	80	5	0	20	10	0
1899-12-31 18:49:14	1899-12-31 00:22:30	Přímý odkaz	2	10	3	7	9	8	6	11	4	5	1	12	40	0	5	55	80	0	0	20	80	0	0	20	10	10	20	70	80	20	0	0	0	0	0	100	0	0	0	100	0	0	0	100	0	0	0
1899-12-31 12:37:50	1899-12-31 00:13:53	Přímý odkaz	2	5	1	4	12	7	8	9	10	6	11	3	0	0	0	100	100	0	0	0	100	0	0	0	50	20	0	30	20	30	30	20	10	40	0	50	50	0	0	50	0	0	0	100	0	0	0
1899-12-31 16:47:28	1899-12-31 00:26:42	Přímý odkaz	2	1	3	7	4	6	9	12	10	8	5	11	10	0	5	85	70	0	0	30	100	0	0	0	10	30	0	60	70	10	10	10	10	20	10	60	100	0	0	0	50	10	0	10	0	0	0
1899-12-31 19:11:29	1899-12-31 00:30:42	Přímý odkaz	3	12	1	6	7	8	9	10	4	5	2	11	80	0	0	20	100	0	0	0	100	0	0	0	10	0	10	80	50	30	0	20	0	0	0	100	100	0	0	0	0	30	0	70	70	0	0
1899-12-31 22:29:06	1899-12-31 00:47:29	Přímý odkaz	1	11	7	9	5	2	12	8	4	3	10	6	20	0	5	75	100	0	0	0	100	0	0	0	65	0	5	30	50	0	0	50	20	0	0	80	90	0	0	10	100	0	0	0	50	0	0
1899-12-31 11:47:12	1899-12-31 00:34:48	Přímý odkaz	5	2	1	3	7	9	8	10	4	12	6	11	10	0	30	60	10	10	0	80	20	0	0	80	0	10	60	30	10	40	40	10	0	10	30	60	40	0	0	60	0	80	20	0	20	50	20
1899-12-31 10:06:43	1899-12-31 00:30:19	Přímý odkaz	2	12	1	4	5	6	8	10	3	7	9	11	20	0	10	70	100	0	0	0	100	0	0	0	20	20	20	40	100	0	0	0	20	20	0	60	10	0	0	90	0	20	0	80	0	0	0
1899-12-31 02:56:39	1899-12-31 03:16:20	Přímý odkaz	5	10	6	1	9	7	8	11	4	2	3	12	30	20	5	45	100	0	0	0	100	0	0	0	15	30	20	35	40	10	0	50	50	30	0	20	100	0	0	0	20	80	0	0	40	40	0
1899-12-31 13:08:04	1899-12-31 00:10:40	Přímý odkaz	1	3	4	7	6	5	12	8	2	10	9	11	20	0	10	70	20	20	20	40	50	0	0	50	0	5	15	80	20	25	25	30	40	0	10	50	20	10	0	70	50	0	0	50	10	10	10
1899-12-31 02:56:39	1899-12-31 03:16:20	Přímý odkaz	5	10	6	1	9	7	8	11	4	2	3	12	30	20	5	45	100	0	0	0	100	0	0	0	15	30	20	35	40	10	0	50	50	30	0	20	100	0	0	0	20	80	0	0	40	40	0
1899-12-31 18:12:38	1899-12-31 00:33:51	Přímý odkaz	9	12	1	3	8	10	4	11	5	6	2	7	30	0	30	40	10	0	90	0	0	0	100	0	30	20	0	50	0	10	90	0	10	30	70	0	0	0	90	10	0	20	80	0	0	20	80
1899-12-31 22:54:34	1899-12-31 00:35:58	Přímý odkaz	2	11	3	4	1	7	9	8	5	10	6	12	30	10	40	20	80	0	0	20	100	0	0	0	30	10	60	0	0	50	50	0	0	0	0	100	100	0	0	0	0	0	0	100	0	0	0
1899-12-31 14:29:40	1899-12-31 00:22:22	Přímý odkaz	7	10	2	1	11	12	8	9	3	4	6	5	80	0	10	10	90	0	10	0	100	0	0	0	30	10	20	40	40	10	40	10	40	20	20	20	100	0	0	0	10	30	30	30	10	40	0
1899-12-31 20:05:29	1899-12-31 00:37:23	Přímý odkaz	1	7	2	8	4	6	10	11	9	3	5	12	10	0	10	80	10	0	80	10	10	0	90	0	0	20	20	60	20	40	40	0	10	10	10	70	100	0	0	0	0	30	0	70	0	0	0
1899-12-31 14:35:20	1899-12-31 00:15:36	Přímý odkaz	6	8	2	4	10	7	3	11	1	5	9	12	80	0	20	0	10	40	40	10	0	20	80	0	0	20	30	50	40	20	20	20	0	0	10	90	0	0	0	100	0	0	0	100	0	0	0
1899-12-31 16:06:34	1899-12-31 00:57:53	Přímý odkaz	3	5	2	10	12	4	6	8	7	9	1	11	0	0	0	100	60	0	10	30	100	0	0	0	10	40	40	10	15	30	5	50	5	25	5	65	50	0	0	50	0	20	10	70	40	20	0
1899-12-31 09:07:07	1899-12-31 00:09:51	Přímý odkaz	6	8	1	5	2	9	3	10	7	4	11	12	100	0	0	0	90	0	10	0	100	0	0	0	80	20	0	0	100	0	0	0	100	0	0	0	100	0	0	0	100	0	0	0	100	0	0
1899-12-31 20:28:35	1899-12-31 00:26:15	Přímý odkaz	1	2	7	4	8	5	9	10	3	12	6	11	10	20	50	20	85	5	5	5	80	10	5	5	10	10	30	50	20	20	30	30	5	5	10	80	5	15	20	60	5	5	20	70	10	20	5
1899-12-31 11:25:09	1899-12-31 00:21:43	Přímý odkaz	1	7	2	5	12	8	9	10	3	4	6	11	10	0	0	90	10	0	0	90	0	0	0	100	0	0	5	95	20	0	0	80	100	0	0	0	100	0	0	0	100	0	0	0	100	0	0
1899-12-31 12:04:43	1899-12-31 03:16:56	Přímý odkaz	7	9	1	2	4	11	6	12	8	5	10	3	85	0	10	5	95	0	5	0	5	0	0	95	10	20	50	20	20	20	0	60	0	0	10	90	0	0	0	100	0	0	50	50	50	0	0
1899-12-31 17:33:28	1899-12-31 00:18:33	Přímý odkaz	1	4	5	2	11	10	8	12	7	3	6	9	5	0	85	10	0	0	100	0	0	0	100	0	60	30	10	0	10	0	90	0	10	10	20	60	0	0	0	100	0	10	20	70	0	0	50
1899-12-31 09:02:40	1899-12-31 00:16:59	Přímý odkaz	1	9	2	4	10	11	3	12	6	5	7	8	55	0	5	40	80	0	0	20	80	0	0	20	50	20	20	10	20	30	25	25	20	0	10	70	50	0	0	50	60	0	10	30	10	5	5
1899-12-31 16:42:25	1899-12-31 00:13:14	Přímý odkaz	1	5	8	9	11	6	7	12	3	4	2	10	0	0	10	90	0	0	0	100	0	0	0	100	20	0	10	70	30	10	10	50	0	10	0	90	100	0	0	0	0	0	0	100	0	0	0
1899-12-31 21:13:09	1899-12-31 00:01:05	Přímý odkaz	7	1	3	5	8	4	2	6	9	10	11	12	10	20	20	60	15	0	5	80	0	0	0	100	0	0	0	100	5	30	15	50	0	0	0	100	0	0	0	100	0	0	0	100	0	10	0
1899-12-31 17:19:00	1899-12-31 00:10:52	Přímý odkaz	1	12	3	8	9	7	4	6	5	11	2	10	60	20	20	0	80	0	20	0	0	0	40	60	0	25	75	0	0	10	90	0	0	20	0	80	100	0	0	0	20	80	0	0	0	0	0
1899-12-31 10:01:16	1899-12-31 00:24:18	Přímý odkaz	2	7	1	3	12	10	8	9	6	4	5	11	5	5	15	75	60	0	30	10	50	0	0	50	0	20	30	50	20	20	0	60	0	50	0	50	100	0	0	0	0	50	0	50	0	80	0
1899-12-31 22:23:14	1899-12-31 00:11:43	Přímý odkaz	1	2	3	5	8	7	6	12	9	4	10	11	75	0	0	25	100	0	0	0	100	0	0	0	100	0	0	0	50	50	0	0	100	50	0	0	100	0	0	0	50	50	0	0	100	0	0
1899-12-31 17:28:30	1899-12-31 00:23:07	Přímý odkaz	3	4	5	7	9	11	6	12	1	8	2	10	10	0	10	80	60	0	10	30	90	0	5	5	10	0	20	70	80	0	0	20	10	10	10	70	80	0	10	10	30	20	0	50	40	0	0
1899-12-31 18:35:43	1899-12-31 01:22:06	Přímý odkaz	2	5	1	4	7	3	11	8	9	10	6	12	25	0	5	70	80	0	20	0	10	0	0	90	5	10	5	80	5	15	0	80	5	5	5	80	0	0	0	100	0	30	0	70	0	0	0
1899-12-31 22:11:50	1899-12-31 00:15:44	Přímý odkaz	4	11	2	5	6	1	7	12	3	8	9	10	30	0	30	50	100	0	0	0	25	0	25	50	20	20	40	20	100	0	0	0	100	0	0	0	100	0	0	0	100	0	0	0	100	0	0
1899-12-31 21:20:38	1899-12-31 00:33:19	Přímý odkaz	1	3	6	7	8	9	10	5	4	11	2	12	0	0	50	50	0	0	50	50	0	10	40	50	0	40	30	30	30	0	40	30	30	40	0	30	0	0	0	100	0	0	0	100	0	0	0
1899-12-31 10:38:04	1899-12-31 00:29:57	Přímý odkaz	3	5	2	6	7	4	8	9	10	11	1	12	40	0	0	60	80	0	20	0	100	0	0	0	100	0	0	0	100	0	0	0	20	0	0	80	100	0	0	0	0	0	0	100	100	0	0
1899-12-31 22:26:20	1899-12-31 00:49:54	Přímý odkaz	7	10	5	1	3	11	4	12	6	2	9	8	20	0	5	75	100	0	0	0	100	0	0	0	10	10	20	60	30	0	10	60	5	20	5	70	100	0	0	0	5	80	5	10	5	30	5
1899-12-31 10:38:04	1899-12-31 00:29:57	Přímý odkaz	3	5	2	6	7	4	8	9	10	11	1	12	40	0	0	60	80	0	20	0	100	0	0	0	100	0	0	0	100	0	0	0	20	0	0	80	100	0	0	0	0	0	0	100	100	0	0
1899-12-31 09:12:32	1899-12-31 00:34:08	Přímý odkaz	9	12	2	3	8	11	7	10	4	1	5	6	10	20	10	60	20	10	20	50	60	0	10	30	0	30	40	30	0	30	40	20	5	45	30	20	40	0	20	30	70	20	10	0	60	20	10
1899-12-31 20:42:09	1899-12-31 00:43:18	Přímý odkaz	2	6	5	12	9	10	3	7	4	8	1	11	60	0	0	40	58	0	40	2	28	0	2	70	10	0	40	50	80	10	10	0	10	70	0	20	80	0	0	20	0	100	0	0	0	80	0
1899-12-31 20:19:15	1899-12-31 00:13:35	Přímý odkaz	1	9	4	5	2	8	6	10	3	7	11	12	20	0	10	70	10	0	90	0	100	0	0	0	30	20	10	40	70	10	20	0	20	20	10	50	10	0	0	90	10	40	0	50	0	0	0
1899-12-31 22:06:51	1899-12-31 00:14:13	Přímý odkaz	1	4	3	8	10	6	7	11	5	12	2	9	10	0	60	30	0	40	40	20	0	0	10	90	50	20	10	20	0	40	10	50	20	20	20	40	30	20	20	30	30	20	20	30	90	0	0
1899-12-31 10:03:19	1899-12-31 00:13:46	Přímý odkaz	3	10	2	1	12	11	4	7	5	6	9	8	50	0	0	50	100	0	0	0	100	0	0	0	5	25	20	50	100	0	0	0	20	20	10	50	100	0	0	0	50	50	0	0	50	50	0
1899-12-31 21:18:49	1899-12-31 00:32:42	Přímý odkaz	9	6	8	11	10	5	7	3	2	1	4	12	100	0	0	0	100	0	0	0	100	0	0	0	50	0	50	0	100	0	0	0	100	0	0	0	0	50	0	50	100	0	0	0	100	0	0
1899-12-31 17:06:33	1899-12-31 00:13:55	Přímý odkaz	1	11	2	3	5	6	7	8	4	9	10	12	20	5	5	70	20	0	0	80	10	0	5	85	30	30	10	30	20	20	20	40	10	5	5	80	50	5	0	45	0	40	0	60	20	20	0
1899-12-31 19:04:19	1899-12-31 00:48:44	Přímý odkaz	7	9	3	6	10	8	2	11	4	5	1	12	20	0	0	80	80	0	0	20	0	0	0	100	40	0	40	20	50	30	20	0	10	10	0	80	80	0	0	20	0	0	0	100	0	20	0
1899-12-31 09:44:04	1899-12-31 01:05:55	Přímý odkaz	8	10	5	2	6	4	11	9	7	3	1	12	0	0	10	90	40	10	10	40	50	0	0	50	40	30	30	0	50	10	10	30	0	30	20	50	0	0	0	100	0	0	50	50	0	0	10
1899-12-31 19:04:34	1899-12-31 00:21:01	Přímý odkaz	3	10	5	8	11	4	6	2	7	9	1	12	15	10	15	60	10	10	10	70	15	5	10	70	50	15	30	5	70	0	10	20	70	0	10	20	80	0	0	20	20	20	20	40	30	10	0
1899-12-31 19:04:19	1899-12-31 00:48:44	Přímý odkaz	7	9	3	6	10	8	2	11	4	5	1	12	20	0	0	80	80	0	0	20	0	0	0	100	40	0	40	20	50	30	20	0	10	10	0	80	80	0	0	20	0	0	0	100	0	20	0
1899-12-31 18:12:38	1899-12-31 00:33:51	Přímý odkaz	9	12	1	3	8	10	4	11	5	6	2	7	30	0	30	40	10	0	90	0	0	0	100	0	30	20	0	50	0	10	90	0	10	30	70	0	0	0	90	10	0	20	80	0	0	20	80
1899-12-31 22:40:09	1899-12-31 00:58:41	Přímý odkaz	2	3	9	6	8	4	12	10	5	7	1	11	50	0	0	50	90	0	10	0	100	0	0	0	50	0	0	50	100	0	0	0	10	30	20	50	100	0	0	0	0	100	0	0	0	0	0
1899-12-31 12:13:17	1899-12-31 03:48:26	Přímý odkaz	1	8	2	4	6	7	9	11	5	3	10	12	10	0	40	50	50	0	0	50	50	0	0	50	0	20	20	60	40	20	20	20	20	20	20	40	100	0	0	0	100	0	0	0	0	0	20
1899-12-31 21:49:41	1899-12-31 00:06:19	Přímý odkaz	6	8	5	7	1	9	10	11	12	3	4	2	20	0	0	80	100	0	0	0	100	0	0	0	80	0	0	20	100	0	0	0	100	0	0	0	100	0	0	0	100	0	0	0	100	0	0
1899-12-31 21:37:38	1899-12-31 00:15:09	Přímý odkaz	7	6	1	3	2	12	10	4	5	8	9	11	100	0	0	0	100	0	0	0	100	0	0	0	80	10	5	5	80	10	10	0	100	0	0	0	100	0	0	0	100	0	0	0	100	0	0
1899-12-31 18:31:07	1899-12-31 00:28:33	Přímý odkaz	6	10	4	2	1	7	8	12	5	3	11	9	100	0	0	0	100	0	0	0	100	0	0	0	60	20	20	0	100	0	0	0	50	50	0	0	100	0	0	0	0	100	0	0	20	80	0
1899-12-31 17:11:14	1899-12-31 00:35:34	Přímý odkaz	8	11	2	5	3	12	9	10	6	1	4	7	90	0	5	5	60	0	20	20	80	0	10	10	20	30	20	30	10	20	60	10	5	45	10	40	0	0	5	95	0	60	10	30	0	20	0
1899-12-31 13:38:41	1899-12-31 00:06:09	Přímý odkaz	4	3	5	8	12	2	1	10	7	9	6	11	0	0	10	90	20	0	0	80	20	0	0	80	10	0	20	70	10	5	15	70	0	0	0	100	0	0	0	100	0	0	0	100	0	0	0
1899-12-31 14:45:56	1899-12-31 00:55:26	Přímý odkaz	1	2	4	7	11	5	9	12	3	8	6	10	0	0	30	70	0	0	20	80	0	O	10	90	0	30	30	40	0	0	60	40	0	60	30	10	0	0	30	70	0	50	40	0	0	70	25
1899-12-31 16:47:28	1899-12-31 00:26:42	Přímý odkaz	2	1	3	7	4	6	9	12	10	8	5	11	10	0	5	85	70	0	0	30	100	0	0	0	10	30	0	60	70	10	10	10	10	20	10	60	100	0	0	0	50	10	0	10	0	0	0
1899-12-31 09:44:36	1899-12-31 00:15:55	Přímý odkaz	5	6	7	2	3	8	9	10	11	1	12	4	100	0	0	0	100	0	0	0	100	0	0	0	50	0	0	50	50	0	0	50	100	0	0	0	100	0	0	0	100	0	0	0	100	0	0
1899-12-31 10:24:58	1899-12-31 00:17:23	Přímý odkaz	3	1	5	6	7	12	8	10	9	4	2	11	10	20	20	50	0	0	80	20	0	0	80	20	0	60	20	20	0	50	30	20	0	60	30	10	0	0	0	100	0	0	0	0	0	50	10
1899-12-31 07:53:55	1899-12-31 00:26:41	Přímý odkaz	1	10	4	5	9	3	7	8	2	6	11	12	20	0	10	70	0	0	0	100	30	0	70	0	0	0	30	70	0	0	50	50	0	0	20	80	0	0	0	100	0	0	0	100	0	0	0
1899-12-31 09:36:07	1899-12-31 00:58:06	Přímý odkaz	2	3	4	6	9	1	7	12	5	10	8	11	20	20	40	20	40	0	10	50	10	0	20	70	0	10	20	70	5	45	10	40	0	20	0	80	0	0	0	100	50	0	0	50	0	0	0
1899-12-31 12:13:41	1899-12-31 00:35:39	Přímý odkaz	1	2	4	8	10	7	11	9	5	3	6	12	40	0	10	50	10	20	20	60	20	20	40	20	10	10	30	50	30	20	30	20	50	20	10	20	50	0	20	30	40	20	20	20	40	20	0
1899-12-31 16:57:02	1899-12-31 01:26:14	Přímý odkaz	2	3	1	4	7	8	5	9	6	10	11	12	0	0	30	70	25	0	75	0	10	0	10	80	15	35	50	0	30	5	40	15	15	15	0	70	70	0	0	30	0	0	100	0	100	0	0
1899-12-31 09:36:07	1899-12-31 00:58:06	Přímý odkaz	2	3	4	6	9	1	7	12	5	10	8	11	20	20	40	20	40	0	10	50	10	0	20	70	0	10	20	70	5	45	10	40	0	20	0	80	0	0	0	100	50	0	0	50	0	0	0
1899-12-31 09:46:13	1899-12-31 00:22:21	Přímý odkaz	3	8	1	2	7	9	4	10	5	11	6	12	0	0	0	100	15	0	30	55	25	0	0	75	0	15	15	70	25	25	25	25	10	0	10	80	50	0	0	50	0	0	50	50	0	0	0
1899-12-31 21:49:41	1899-12-31 00:06:19	Přímý odkaz	6	8	5	7	1	9	10	11	12	3	4	2	20	0	0	80	100	0	0	0	100	0	0	0	80	0	0	20	100	0	0	0	100	0	0	0	100	0	0	0	100	0	0	0	100	0	0
1899-12-31 19:11:29	1899-12-31 00:30:42	Přímý odkaz	3	12	1	6	7	8	9	10	4	5	2	11	80	0	0	20	100	0	0	0	100	0	0	0	10	0	10	80	50	30	0	20	0	0	0	100	100	0	0	0	0	30	0	70	70	0	0
1899-12-31 23:09:54	1899-12-31 00:14:49	Přímý odkaz	2	12	4	3	9	6	7	10	5	1	8	11	0	0	20	80	0	0	0	100	0	0	50	50	0	80	10	10	0	100	0	0	0	75	25	0	0	0	0	100	0	75	25	0	0	100	0
1899-12-31 22:02:17	1899-12-31 00:21:15	Přímý odkaz	4	5	6	1	8	10	3	11	9	2	7	12	10	10	10	70	20	0	0	80	10	10	10	70	20	20	40	20	10	10	30	50	10	10	20	70	30	0	0	60	0	10	10	80	50	0	0
1899-12-31 23:24:05	1899-12-31 00:37:50	Přímý odkaz	3	9	1	5	10	11	2	12	4	6	8	7	20	0	5	75	75	10	10	5	90	0	10	0	5	20	15	60	50	20	0	30	0	20	20	40	10	0	0	90	O	20	10	70	0	0	0
1899-12-31 17:21:15	1899-12-31 00:33:46	Přímý odkaz	5	6	1	3	4	7	8	12	9	2	11	10	50	25	15	10	80	5	5	10	90	0	10	0	30	40	15	15	85	5	5	5	95	0	0	5	80	0	5	15	50	0	0	50	75	0	0
1899-12-31 20:53:35	1899-12-31 00:24:54	Přímý odkaz	1	2	3	4	5	6	7	8	9	10	11	12	60	10	15	15	10	0	0	90	100	0	0	0	100	0	0	0	10	30	60	0	0	0	0	100	100	0	0	0	0	0	0	100	0	0	0
1899-12-31 12:22:39	1899-12-31 01:49:37	Přímý odkaz	1	8	5	6	12	4	7	11	2	9	3	10	40	0	10	50	5	0	95	0	95	0	5	0	20	30	30	20	75	20	5	0	85	5	0	10	30	0	0	70	0	0	30	70	90	10	0
1899-12-31 12:04:43	1899-12-31 03:16:56	Přímý odkaz	7	9	1	2	4	11	6	12	8	5	10	3	85	0	10	5	95	0	5	0	5	0	0	95	10	20	50	20	20	20	0	60	0	0	10	90	0	0	0	100	0	0	50	50	50	0	0
1899-12-31 17:28:30	1899-12-31 00:23:07	Přímý odkaz	3	4	5	7	9	11	6	12	1	8	2	10	10	0	10	80	60	0	10	30	90	0	5	5	10	0	20	70	80	0	0	20	10	10	10	70	80	0	10	10	30	20	0	50	40	0	0
1899-12-31 10:27:59	1899-12-31 00:49:57	Přímý odkaz	11	7	3	1	5	6	10	9	8	2	4	12	15	0	5	80	20	10	60	10	90	0	0	10	10	50	30	10	10	20	70	0	50	20	10	20	20	0	0	80	30	60	0	10	65	25	10
1899-12-31 23:48:47	1899-12-31 01:11:48	Přímý odkaz	5	10	4	9	11	8	1	12	7	2	6	3	20	0	0	80	80	0	20	0	0	0	0	100	0	20	10	70	10	20	70	0	0	20	0	80	0	0	0	100	50	50	0	0	0	0	0
1899-12-31 22:08:51	1899-12-31 00:17:38	Přímý odkaz	8	11	4	5	2	9	7	10	3	1	12	6	10	0	20	70	10	0	0	90	0	0	100	0	0	0	20	80	20	20	20	40	0	20	0	80	0	0	0	100	80	10	0	10	0	5	0
1899-12-31 14:57:44	1899-12-31 00:31:16	Přímý odkaz	1	3	8	5	6	4	9	11	2	10	12	7	20	0	10	70	80	0	0	20	100	0	0	0	20	5	10	65	20	20	10	50	5	15	0	80	100	0	0	0	5	30	5	60	0	0	0
1899-12-31 18:06:16	1899-12-31 00:17:34	Přímý odkaz	10	12	3	2	4	8	6	7	5	1	9	11	20	0	0	80	10	0	0	90	100	0	0	0	20	0	60	20	50	0	50	0	0	40	0	60	5	0	0	95	60	30	10	0	0	20	0
1899-12-31 17:08:55	1899-12-31 00:59:07	Přímý odkaz	4	10	2	1	12	7	9	11	6	3	5	8	10	0	10	80	20	0	10	70	30	0	0	70	0	5	5	90	0	10	10	80	0	20	0	80	30	0	0	70	0	10	0	90	0	10	0
1899-12-31 19:40:22	1899-12-31 00:41:04	Přímý odkaz	1	7	4	3	10	12	8	11	9	2	6	5	20	0	40	40	5	5	70	20	2	0	3	95	10	0	90	0	5	65	0	30	50	0	0	50	0	0	100	0	0	20	0	80	0	10	0
1899-12-31 11:55:25	1899-12-31 00:19:21	Přímý odkaz	1	5	2	7	9	4	10	11	3	8	6	12	0	0	5	95	0	0	5	95	0	0	5	95	0	5	5	90	0	5	5	90	0	5	5	90	0	0	0	100	0	10	0	90	0	10	0
1899-12-31 18:41:55	1899-12-31 00:06:26	Přímý odkaz	1	2	3	4	5	6	7	8	9	10	11	12	90	0	10	0	0	0	0	100	0	0	A	100	0	0	0	0	100	0	0	0	0	0	0	100	0	0	0	100	0	0	0	100	0	0	0
1899-12-31 22:43:28	1899-12-31 02:09:25	Přímý odkaz	1	5	6	3	9	10	12	8	2	4	7	11	18	0	2	80	50	0	0	50	100	0	0	0	0	40	0	60	20	40	0	40	20	50	0	30	15	0	0	85	0	90	0	10	0	10	0
1899-12-31 21:49:06	1899-12-31 00:25:53	Přímý odkaz	4	11	5	6	8	3	9	10	2	1	7	12	30	0	20	50	100	0	0	0	0	0	0	100	0	20	20	60	0	0	0	100	100	0	0	0	100	0	0	0	80	20	0	0	100	0	0
1899-12-31 21:37:38	1899-12-31 00:15:09	Přímý odkaz	7	6	1	3	2	12	10	4	5	8	9	11	100	0	0	0	100	0	0	0	100	0	0	0	80	10	5	5	80	10	10	0	100	0	0	0	100	0	0	0	100	0	0	0	100	0	0
1899-12-31 09:09:39	1899-12-31 00:12:54	Přímý odkaz	1	2	4	8	10	3	9	12	5	7	6	11	20	0	0	80	100	0	0	0	100	0	0	0	50	0	0	50	50	25	25	0	50	10	30	10	40	0	0	60	50	0	50	0	70	0	0
1899-12-31 22:12:52	1899-12-31 00:20:24	Přímý odkaz	1	12	2	5	10	8	7	11	4	3	6	9	0	0	10	90	90	0	10	0	100	0	0	0	0	33	33	33	0	0	50	50	0	33	33	33	0	0	0	100	0	50	0	50	0	50	0
1899-12-31 15:11:22	1899-12-31 00:13:57	Přímý odkaz	4	9	1	2	8	6	7	12	5	3	10	11	40	10	10	40	90	0	10	0	50	0	50	0	0	0	80	20	20	15	15	50	50	50	0	0	100	0	0	0	0	0	0	100	0	50	0
1899-12-31 11:52:15	1899-12-31 00:26:39	Přímý odkaz	2	4	1	3	6	8	10	11	5	7	9	12	0	0	0	100	0	0	0	100	100	0	0	0	0	0	50	50	0	0	0	100	0	0	0	100	0	0	0	100	100	0	0	0	0	0	0
1899-12-31 17:17:55	1899-12-31 00:37:45	Přímý odkaz	1	8	3	4	5	7	9	12	2	6	11	10	50	0	10	40	70	0	30	0	100	0	0	0	10	40	50	0	50	0	50	0	10	60	20	10	80	0	0	20	10	90	0	0	10	90	0
1899-12-31 15:44:43	1899-12-31 00:32:37	Přímý odkaz	1	6	2	3	7	8	9	10	5	4	11	12	10	15	5	70	100	0	0	0	100	0	0	0	0	0	0	100	10	80	10	0	5	0	0	95	100	0	0	0	100	0	0	0	0	0	0
1899-12-31 21:28:57	1899-12-31 00:25:30	Přímý odkaz	10	5	2	4	3	6	7	9	8	1	11	12	25	0	50	25	0	0	70	30	50	0	30	20	0	5	90	5	90	0	10	0	20	60	15	5	50	0	0	50	0	50	0	50	100	0	0
1899-12-31 19:21:23	1899-12-31 00:19:36	Přímý odkaz	1	3	2	6	11	9	5	7	8	10	4	12	90	0	0	10	80	0	10	10	80	0	10	10	50	20	20	10	50	30	10	10	40	40	10	10	100	0	0	0	20	80	0	0	20	80	0
1899-12-31 19:21:23	1899-12-31 00:19:36	Přímý odkaz	1	3	2	6	11	9	5	7	8	10	4	12	90	0	0	10	80	0	10	10	80	0	10	10	50	20	20	10	50	30	10	10	40	40	10	10	100	0	0	0	20	80	0	0	20	80	0
1899-12-31 17:06:33	1899-12-31 00:13:55	Přímý odkaz	1	11	2	3	5	6	7	8	4	9	10	12	20	5	5	70	20	0	0	80	10	0	5	85	30	30	10	30	20	20	20	40	10	5	5	80	50	5	0	45	0	40	0	60	20	20	0
1899-12-31 19:40:22	1899-12-31 00:41:04	Přímý odkaz	1	7	4	3	10	12	8	11	9	2	6	5	20	0	40	40	5	5	70	20	2	0	3	95	10	0	90	0	5	65	0	30	50	0	0	50	0	0	100	0	0	20	0	80	0	10	0
1899-12-31 19:00:40	1899-12-31 00:16:57	Přímý odkaz	4	6	1	3	2	8	7	11	9	5	10	12	10	10	0	80	100	0	0	0	100	0	0	0	10	20	0	70	10	30	57	85	10	30	50	20	60	10	0	0	100	0	0	0	100	0	0
1899-12-31 12:19:57	1899-12-31 01:35:10	Přímý odkaz	10	5	2	1	7	3	4	12	9	6	11	8	0	0	0	100	0	0	100	0	0	0	100	0	50	0	50	0	0	0	100	0	50	0	50	0	100	0	0	0	0	0	100	0	100	0	0
1899-12-31 20:55:56	1899-12-31 00:10:53	Přímý odkaz	2	5	6	7	8	9	3	10	4	11	1	12	0	0	0	100	0	0	100	0	0	0	100	0	0	50	0	50	0	0	100	0	25	25	25	25	100	0	0	0	0	0	0	100	50	0	0
1899-12-31 22:26:20	1899-12-31 00:49:54	Přímý odkaz	7	10	5	1	3	11	4	12	6	2	9	8	20	0	5	75	100	0	0	0	100	0	0	0	10	10	20	60	30	0	10	60	5	20	5	70	100	0	0	0	5	80	5	10	5	30	5
1899-12-31 08:53:07	1899-12-31 00:22:11	Přímý odkaz	11	12	4	6	5	7	1	8	2	10	9	3	10	10	30	50	10	0	50	30	10	0	10	80	0	20	50	30	0	20	20	60	0	0	20	80	0	0	0	100	0	10	0	90	0	0	0
1899-12-31 15:44:43	1899-12-31 00:32:37	Přímý odkaz	1	6	2	3	7	8	9	10	5	4	11	12	10	15	5	70	100	0	0	0	100	0	0	0	0	0	0	100	10	80	10	0	5	0	0	95	100	0	0	0	100	0	0	0	0	0	0
1899-12-31 22:40:09	1899-12-31 00:58:41	Přímý odkaz	2	3	9	6	8	4	12	10	5	7	1	11	50	0	0	50	90	0	10	0	100	0	0	0	50	0	0	50	100	0	0	0	10	30	20	50	100	0	0	0	0	100	0	0	0	0	0
1899-12-31 11:33:02	1899-12-31 00:24:45	Přímý odkaz	2	3	1	8	9	5	7	10	6	11	4	12	50	0	0	50	15	0	5	80	10	0	0	90	0	5	5	90	0	80	10	10	5	5	10	80	0	0	0	100	10	0	0	90	0	0	0
1899-12-31 23:18:43	1899-12-31 00:17:55	Přímý odkaz	1	8	7	5	10	6	11	12	3	4	2	9	20	0	40	40	90	0	0	10	100	0	0	0	0	30	20	50	10	30	5	55	45	10	15	30	90	0	10	0	30	20	0	50	40	10	0
1899-12-31 21:28:57	1899-12-31 00:25:30	Přímý odkaz	10	5	2	4	3	6	7	9	8	1	11	12	25	0	50	25	0	0	70	30	50	0	30	20	0	5	90	5	90	0	10	0	20	60	15	5	50	0	0	50	0	50	0	50	100	0	0
1899-12-31 14:29:40	1899-12-31 00:22:22	Přímý odkaz	7	10	2	1	11	12	8	9	3	4	6	5	80	0	10	10	90	0	10	0	100	0	0	0	30	10	20	40	40	10	40	10	40	20	20	20	100	0	0	0	10	30	30	30	10	40	0
1899-12-31 16:27:27	1899-12-31 00:08:24	Přímý odkaz	5	7	3	2	8	9	10	11	6	1	12	4	80	10	10	0	100	0	0	0	80	0	20	0	80	0	20	0	80	10	10	0	80	0	0	20	50	0	0	50	20	60	10	10	100	0	0
1899-12-31 16:27:27	1899-12-31 00:08:24	Přímý odkaz	5	7	3	2	8	9	10	11	6	1	12	4	80	10	10	0	100	0	0	0	80	0	20	0	80	0	20	0	80	10	10	0	80	0	0	20	50	0	0	50	20	60	10	10	100	0	0
1899-12-31 22:17:00	1899-12-31 00:09:12	Přímý odkaz	2	6	1	3	5	10	4	11	9	8	7	12	40	30	20	10	50	10	10	30	70	0	0	30	80	0	20	0	90	10	0	0	80	10	0	10	70	0	0	30	70	0	0	30	90	0	0
1899-12-31 14:57:44	1899-12-31 00:31:16	Přímý odkaz	1	3	8	5	6	4	9	11	2	10	12	7	20	0	10	70	80	0	0	20	100	0	0	0	20	5	10	65	20	20	10	50	5	15	0	80	100	0	0	0	5	30	5	60	0	0	0
1899-12-31 20:21:22	1899-12-31 00:25:09	Přímý odkaz	3	10	1	8	6	11	2	9	12	7	4	5	10	0	10	80	100	0	0	0	100	0	0	0	10	10	0	80	100	0	0	0	100	0	0	0	10	0	0	90	100	0	0	0	10	0	0
1899-12-31 10:37:05	1899-12-31 00:19:39	Přímý odkaz	1	12	6	4	11	2	9	7	8	10	3	5	0	0	10	90	100	0	0	0	100	0	0	0	5	45	10	40	100	0	0	0	0	10	10	80	5	0	0	95	100	0	0	0	0	0	0
1899-12-31 17:52:53	1899-12-31 00:53:09	Přímý odkaz	2	7	3	4	9	10	6	12	1	5	8	11	10	10	30	50	30	10	20	30	10	0	0	90	10	10	40	40	10	20	20	50	10	20	30	40	1	0	0	99	0	0	0	100	0	0	10
1899-12-31 09:46:55	1899-12-31 00:20:41	Přímý odkaz	4	7	2	8	12	11	10	9	1	5	3	6	30	10	20	40	30	10	20	40	10	10	40	40	0	30	30	40	10	30	30	30	5	35	30	30	40	0	20	40	0	50	0	50	0	50	0
1899-12-31 17:08:00	1899-12-31 00:14:25	Přímý odkaz	1	12	5	3	6	7	11	8	2	9	4	10	70	0	10	20	100	0	0	0	0	0	0	100	100	0	0	0	20	40	40	0	100	0	0	0	100	0	0	0	0	70	0	30	50	50	0
1899-12-31 09:59:17	1899-12-31 01:00:55	Přímý odkaz	1	12	4	3	2	5	6	7	8	9	10	11	10	0	10	80	50	0	0	50	80	0	0	20	30	0	30	40	20	0	80	0	50	0	50	0	100	0	0	0	20	30	50	0	80	10	10
1899-12-31 23:40:22	1899-12-31 04:39:27	Přímý odkaz	6	7	1	3	2	8	9	10	4	11	5	12	50	0	50	0	100	0	0	0	100	0	0	0	100	0	0	0	90	0	0	10	90	0	10	0	100	0	0	0	100	0	0	0	100	0	0
1899-12-31 14:06:52	1899-12-31 00:42:53	Přímý odkaz	1	2	3	4	5	6	7	8	9	10	11	12	10	10	10	70	90	0	5	5	100	0	0	0	10	20	20	50	50	20	10	20	5	5	10	80	0	0	0	100	0	20	0	80	0	0	0
1899-12-31 10:08:35	1899-12-31 02:36:04	Přímý odkaz	4	8	2	1	3	11	9	10	6	5	7	12	0	0	30	70	100	0	0	0	100	0	0	0	0	10	50	40	50	20	30	0	0	30	30	40	0	0	0	100	0	0	0	100	0	0	20
1899-12-31 10:06:43	1899-12-31 00:30:19	Přímý odkaz	2	12	1	4	5	6	8	10	3	7	9	11	20	0	10	70	100	0	0	0	100	0	0	0	20	20	20	40	100	0	0	0	20	20	0	60	10	0	0	90	0	20	0	80	0	0	0
1899-12-31 07:47:16	1899-12-31 00:15:17	Přímý odkaz	1	2	4	6	9	7	10	11	3	8	5	12	0	0	15	85	60	0	20	20	0	0	100	0	0	0	100	0	0	0	100	0	0	0	0	100	0	0	0	100	0	100	0	0	50	50	0
1899-12-31 11:01:06	1899-12-31 00:18:25	Přímý odkaz	1	2	4	6	7	8	9	12	3	10	5	11	50	20	5	25	50	0	0	50	40	5	5	50	10	40	10	40	20	30	40	10	0	30	0	70	0	0	0	100	0	70	0	30	30	40	0
1899-12-31 13:38:41	1899-12-31 00:06:09	Přímý odkaz	4	3	5	8	12	2	1	10	7	9	6	11	0	0	10	90	20	0	0	80	20	0	0	80	10	0	20	70	10	5	15	70	0	0	0	100	0	0	0	100	0	0	0	100	0	0	0
1899-12-31 13:56:11	1899-12-31 00:22:50	Přímý odkaz	2	4	5	9	8	11	6	12	3	7	1	10	30	10	10	50	0	0	0	100	0	0	100	0	0	10	40	50	0	0	20	80	0	30	0	70	0	0	0	100	0	0	0	100	0	0	0
1899-12-31 17:57:38	1899-12-31 00:18:44	Přímý odkaz	1	2	7	8	12	3	4	11	5	9	6	10	20	0	10	70	70	0	0	30	40	0	0	60	20	30	30	20	20	60	10	10	20	10	0	70	100	0	0	0	0	0	0	100	0	0	0
1899-12-31 13:32:36	1899-12-31 00:25:46	Přímý odkaz	2	1	3	8	6	9	10	11	4	7	5	12	30	5	5	60	20	0	0	80	40	0	0	60	10	10	10	70	0	10	10	80	20	10	0	70	0	0	0	100	0	0	0	100	0	0	0
1899-12-31 08:22:31	1899-12-31 00:13:56	Přímý odkaz	1	6	3	5	12	2	4	8	9	10	11	7	50	0	0	50	0	0	0	100	100	0	0	0	20	20	20	40	100	0	0	0	0	0	0	100	0	0	0	100	0	0	0	100	0	0	0
1899-12-31 13:10:20	1899-12-31 00:27:02	Přímý odkaz	3	10	8	6	7	1	4	11	2	5	9	12	10	5	30	55	0	0	0	100	100	0	0	0	0	50	10	40	50	0	0	50	0	10	0	90	0	0	0	100	80	20	0	0	0	0	0
1899-12-31 08:25:31	1899-12-31 00:09:11	Přímý odkaz	1	3	7	8	9	2	10	11	4	6	5	12	20	0	10	70	0	0	0	100	0	0	0	0	10	20	0	70	10	10	20	60	0	40	0	60	0	0	0	100	0	50	0	50	0	0	0
1899-12-31 11:01:06	1899-12-31 00:18:25	Přímý odkaz	1	2	4	6	7	8	9	12	3	10	5	11	50	20	5	25	50	0	0	50	40	5	5	50	10	40	10	40	20	30	40	10	0	30	0	70	0	0	0	100	0	70	0	30	30	40	0
1899-12-31 17:08:55	1899-12-31 00:59:07	Přímý odkaz	4	10	2	1	12	7	9	11	6	3	5	8	10	0	10	80	20	0	10	70	30	0	0	70	0	5	5	90	0	10	10	80	0	20	0	80	30	0	0	70	0	10	0	90	0	10	0
1899-12-31 10:31:23	1899-12-31 00:26:27	Přímý odkaz	1	2	4	5	6	8	9	10	11	7	3	12	25	0	25	50	0	10	50	40	0	50	15	35	0	70	20	10	20	60	10	10	0	60	30	10	50	0	0	50	0	60	35	5	0	70	0
1899-12-31 14:29:27	1899-12-31 00:19:22	Přímý odkaz	4	3	6	1	7	2	9	12	5	10	8	11	30	0	10	60	30	0	0	70	50	0	0	50	10	0	20	70	50	0	50	0	20	0	0	80	100	0	0	0	0	0	0	100	0	0	0
1899-12-31 15:25:37	1899-12-31 00:26:55	Přímý odkaz	1	6	5	9	11	2	8	12	4	7	3	10	0	10	30	60	50	0	50	0	100	0	0	0	0	0	0	100	0	0	0	100	100	0	0	0	0	0	0	100	0	0	0	100	0	0	0
1899-12-31 07:47:16	1899-12-31 00:15:17	Přímý odkaz	1	2	4	6	9	7	10	11	3	8	5	12	0	0	15	85	60	0	20	20	0	0	100	0	0	0	100	0	0	0	100	0	0	0	0	100	0	0	0	100	0	100	0	0	50	50	0
1899-12-31 21:48:53	1899-12-31 00:20:10	Přímý odkaz	6	11	1	3	4	10	9	12	5	2	7	8	0	10	20	70	5	10	5	80	10	0	10	80	0	10	10	80	0	0	0	100	0	0	0	100	0	0	0	100	0	0	0	100	0	0	0
1899-12-31 07:09:28	1899-12-31 00:16:20	Přímý odkaz	1	6	2	3	7	8	9	10	4	5	11	12	0	0	0	100	100	0	0	0	0	0	0	100	0	0	100	0	0	0	100	0	0	0	0	100	0	0	0	100	0	0	0	100	0	100	0
1899-12-31 23:23:48	1899-12-31 00:12:36	Přímý odkaz	6	7	1	4	5	9	10	8	2	3	11	12	0	0	0	100	100	0	0	0	0	0	0	100	0	0	0	100	20	30	20	30	20	20	20	20	10	10	10	10	10	10	10	10	10	0	0
1899-12-31 08:04:55	1899-12-31 00:52:31	Přímý odkaz	2	3	1	4	7	10	9	11	5	6	8	12	10	10	10	70	40	10	10	40	70	10	10	10	10	30	30	30	40	10	20	30	10	10	20	60	10	10	10	70	10	10	10	70	10	10	10
1899-12-31 14:29:40	1899-12-31 00:22:22	Přímý odkaz	7	10	2	1	11	12	8	9	3	4	6	5	80	0	10	10	90	0	10	0	100	0	0	0	30	10	20	40	40	10	40	10	40	20	20	20	100	0	0	0	10	30	30	30	10	40	0
1899-12-31 21:19:18	1899-12-31 00:34:51	Přímý odkaz	3	11	5	4	7	10	8	12	1	6	2	9	85	0	10	5	90	0	10	0	100	0	0	0	40	10	10	40	90	0	10	0	75	20	0	5	100	0	0	0	100	0	0	0	80	10	0
1899-12-31 14:41:15	1899-12-31 00:12:52	Přímý odkaz	5	7	1	9	4	8	10	12	2	3	6	11	50	0	0	50	30	0	0	70	30	0	0	70	50	0	0	50	80	0	0	20	70	0	0	30	100	0	0	0	20	60	10	10	100	0	0
1899-12-31 20:42:01	1899-12-31 00:26:40	Přímý odkaz	7	1	2	5	12	8	4	3	6	10	11	9	5	15	30	50	5	15	50	30	5	5	5	805	10	10	20	60	10	10	3015	50	10	10	10	70	0	0	0	100	0	0	0	100	0	0	10
1899-12-31 13:02:58	1899-12-31 00:20:06	Přímý odkaz	7	12	1	2	6	9	5	11	8	3	10	4	5	15	20	60	10	0	20	70	10	0	90	0	5	60	20	15	10	70	10	10	10	20	10	60	100	0	0	0	0	0	0	100	0	0	0
1899-12-31 16:47:28	1899-12-31 00:26:42	Přímý odkaz	2	1	3	7	4	6	9	12	10	8	5	11	10	0	5	85	70	0	0	30	100	0	0	0	10	30	0	60	70	10	10	10	10	20	10	60	100	0	0	0	50	10	0	10	0	0	0
1899-12-31 14:35:52	1899-12-31 00:26:47	Přímý odkaz	3	4	1	6	5	10	9	11	8	7	2	12	50	20	0	30	20	0	60	20	20	0	0	80	10	20	70	0	20	0	80	0	10	70	20	0	0	0	100	0	20	0	80	0	0	30	70
1899-12-31 09:16:13	1899-12-31 00:17:29	Přímý odkaz	1	2	7	3	12	6	9	10	5	4	8	11	20	0	50	30	100	0	0	0	20	0	20	60	10	10	70	10	35	35	20	10	0	0	0	100	0	0	0	100	50	0	0	50	0	0	0
1899-12-31 14:17:07	1899-12-31 01:03:21	Přímý odkaz	5	7	2	4	11	6	9	12	8	3	10	1	85	0	5	10	100	0	0	0	100	0	0	0	100	0	0	0	45	10	0	45	0	20	0	80	100	0	0	0	0	10	0	90	0	0	0
1899-12-31 14:44:22	1899-12-31 00:25:16	Přímý odkaz	7	12	8	4	3	9	5	11	6	2	1	10	25	25	0	50	100	0	0	0	80	0	20	0	0	30	0	70	100	0	0	0	0	40	0	60	100	0	0	0	20	80	0	0	0	60	0
1899-12-31 21:07:41	1899-12-31 00:05:00	Přímý odkaz	6	12	4	2	7	8	3	11	5	1	9	10	0	0	0	100	100	0	0	0	100	0	0	0	0	50	50	0	0	50	50	0	0	50	50	0	0	0	0	100	0	0	50	50	0	50	0
1899-12-31 08:45:37	1899-12-31 00:16:40	Přímý odkaz	1	9	4	7	3	6	10	12	5	11	2	8	40	15	30	15	30	30	20	20	60	30	5	5	30	15	40	15	20	50	10	20	30	20	30	20	70	5	5	20	10	90	0	0	70	25	0
1899-12-31 14:17:07	1899-12-31 01:03:21	Přímý odkaz	5	7	2	4	11	6	9	12	8	3	10	1	85	0	5	10	100	0	0	0	100	0	0	0	100	0	0	0	45	10	0	45	0	20	0	80	100	0	0	0	0	10	0	90	0	0	0
1899-12-31 20:42:01	1899-12-31 00:26:40	Přímý odkaz	7	1	2	5	12	8	4	3	6	10	11	9	5	15	30	50	5	15	50	30	5	5	5	805	10	10	20	60	10	10	3015	50	10	10	10	70	0	0	0	100	0	0	0	100	0	0	10
1899-12-31 11:50:36	1899-12-31 00:08:07	Přímý odkaz	1	3	7	6	10	9	4	12	2	11	5	8	30	10	40	60	30	0	0	70	30	0	0	70	0	50	10	40	0	40	40	20	20	40	20	20	10	0	0	90	0	0	0	100	0	20	10
1899-12-31 18:49:14	1899-12-31 00:22:30	Přímý odkaz	2	10	3	7	9	8	6	11	4	5	1	12	40	0	5	55	80	0	0	20	80	0	0	20	10	10	20	70	80	20	0	0	0	0	0	100	0	0	0	100	0	0	0	100	0	0	0
1899-12-31 19:47:01	1899-12-31 00:17:55	Přímý odkaz	4	6	2	1	12	7	8	11	9	5	3	10	30	20	20	30	50	0	0	50	50	0	0	50	20	20	30	30	50	0	0	50	25	25	25	25	100	0	0	0	0	0	0	100	0	0	0
1899-12-31 06:41:18	1899-12-31 00:15:32	Přímý odkaz	2	4	1	3	6	10	11	9	12	8	5	7	0	0	5	95	5	0	0	95	80	0	0	20	5	20	10	65	5	20	20	55	80	5	5	10	100	0	0	0	100	0	0	0	5	95	0
1899-12-31 09:07:06	1899-12-31 00:14:55	Přímý odkaz	1	2	4	5	7	8	12	11	3	6	9	10	40	10	10	40	30	5	35	30	75	0	10	15	0	0	10	90	70	10	10	10	40	15	15	30	5	0	0	95	10	0	10	80	10	0	10
1899-12-31 22:29:06	1899-12-31 00:47:29	Přímý odkaz	1	11	7	9	5	2	12	8	4	3	10	6	20	0	5	75	100	0	0	0	100	0	0	0	65	0	5	30	50	0	0	50	20	0	0	80	90	0	0	10	100	0	0	0	50	0	0
1899-12-31 13:13:12	1899-12-31 00:20:53	Přímý odkaz	1	11	5	7	8	3	2	10	4	6	9	12	0	0	0	100	0	0	0	100	100	0	0	0	0	30	35	35	0	25	35	40	0	25	35	40	0	0	0	100	0	0	0	100	0	0	0
1899-12-31 09:14:42	1899-12-31 22:23:26	Přímý odkaz	1	3	2	5	9	10	7	12	4	6	11	8	60	0	10	30	50	0	50	0	90	0	10	0	40	30	30	0	100	0	0	0	30	40	0	30	100	0	0	0	0	100	0	0	60	30	0
1899-12-31 17:00:02	1899-12-31 00:28:42	Přímý odkaz	1	2	3	4	5	6	7	8	9	10	11	12	30	10	10	50	20	10	20	60	10	10	10	50	10	10	30	50	10	10	30	50	10	10	30	50	100	0	0	0	40	10	0	50	0	0	0
1899-12-31 22:48:40	1899-12-31 00:01:41	Přímý odkaz	6	7	5	9	11	1	2	12	4	8	3	10	40	10	20	30	70	30	0	0	0	100	0	0	0	0	0	100	30	30	40	0	0	0	0	100	100	0	0	0	0	0	0	100	0	0	0
1899-12-31 18:04:16	1899-12-31 00:18:41	Přímý odkaz	4	7	1	3	6	5	9	12	8	2	11	10	90	0	10	0	100	0	0	0	100	0	0	0	90	0	10	0	0	0	50	50	0	10	40	50	100	0	0	0	0	0	0	100	0	0	10
1899-12-31 19:06:09	1899-12-31 00:40:12	Přímý odkaz	6	10	1	2	9	11	7	12	8	3	5	4	50	0	0	50	50	0	0	50	0	0	100	0	15	30	55	0	60	20	20	0	0	30	20	50	0	0	0	100	0	20	50	30	0	30	35
1899-12-31 14:35:20	1899-12-31 00:15:36	Přímý odkaz	6	8	2	4	10	7	3	11	1	5	9	12	80	0	20	0	10	40	40	10	0	20	80	0	0	20	30	50	40	20	20	20	0	0	10	90	0	0	0	100	0	0	0	100	0	0	0
1899-12-31 09:44:17	1899-12-31 01:23:39	Přímý odkaz	10	12	6	3	1	7	4	8	5	2	11	9	60	0	0	40	0	0	0	100	100	0	0	0	10	0	30	60	10	90	0	0	20	80	0	0	100	0	0	0	0	70	0	30	100	0	0
1899-12-31 00:30:42	1899-12-31 00:18:06	Přímý odkaz	1	6	3	2	4	7	8	9	10	12	5	11	20	5	20	55	40	20	20	20	95	0	5	0	0	5	10	85	20	20	40	20	20	20	20	40	20	0	0	80	0	20	20	60	0	0	20
1899-12-31 14:57:44	1899-12-31 00:31:16	Přímý odkaz	1	3	8	5	6	4	9	11	2	10	12	7	20	0	10	70	80	0	0	20	100	0	0	0	20	5	10	65	20	20	10	50	5	15	0	80	100	0	0	0	5	30	5	60	0	0	0
1899-12-31 22:26:36	1899-12-31 00:24:22	Přímý odkaz	1	12	2	4	5	9	8	10	3	6	7	11	10	30	20	40	100	0	0	0	10	0	0	90	0	20	20	60	20	50	10	20	0	50	0	50	0	0	0	100	0	95	0	5	0	20	0
1899-12-31 22:43:49	1899-12-31 00:36:15	Přímý odkaz	11	7	3	2	4	10	6	12	5	1	9	8	100	0	0	0	100	0	0	0	100	0	0	0	60	20	10	10	75	20	5	0	20	50	30	0	100	0	0	0	10	60	10	20	0	20	0
1899-12-31 18:24:18	1899-12-31 00:42:34	Přímý odkaz	2	4	8	7	12	3	6	9	1	5	10	11	80	5	5	10	70	5	20	5	90	0	0	19	10	10	0	80	90	0	0	10	5	5	0	90	100	0	0	0	0	0	0	100	0	0	0
1899-12-31 09:44:36	1899-12-31 00:15:55	Přímý odkaz	5	6	7	2	3	8	9	10	11	1	12	4	100	0	0	0	100	0	0	0	100	0	0	0	50	0	0	50	50	0	0	50	100	0	0	0	100	0	0	0	100	0	0	0	100	0	0
1899-12-31 22:12:38	1899-12-31 00:18:35	Přímý odkaz	2	12	7	8	4	1	9	11	5	6	3	10	70	0	0	30	100	0	0	0	100	0	0	0	100	0	0	0	60	0	10	30	100	0	0	0	100	0	0	0	100	0	0	0	100	0	0
1899-12-31 22:38:58	1899-12-31 00:16:36	Přímý odkaz	5	9	1	4	6	8	10	11	7	3	2	12	10	5	5	80	10	0	0	90	0	0	0	100	10	0	90	0	25	25	25	25	50	0	50	0	100	0	0	0	0	0	0	100	0	0	0
1899-12-31 22:17:00	1899-12-31 00:09:12	Přímý odkaz	2	6	1	3	5	10	4	11	9	8	7	12	40	30	20	10	50	10	10	30	70	0	0	30	80	0	20	0	90	10	0	0	80	10	0	10	70	0	0	30	70	0	0	30	90	0	0
1899-12-31 14:29:27	1899-12-31 00:19:22	Přímý odkaz	4	3	6	1	7	2	9	12	5	10	8	11	30	0	10	60	30	0	0	70	50	0	0	50	10	0	20	70	50	0	50	0	20	0	0	80	100	0	0	0	0	0	0	100	0	0	0
1899-12-31 21:13:09	1899-12-31 00:01:05	Přímý odkaz	7	1	3	5	8	4	2	6	9	10	11	12	10	20	20	60	15	0	5	80	0	0	0	100	0	0	0	100	5	30	15	50	0	0	0	100	0	0	0	100	0	0	0	100	0	10	0
1899-12-31 20:53:35	1899-12-31 00:24:54	Přímý odkaz	1	2	3	4	5	6	7	8	9	10	11	12	60	10	15	15	10	0	0	90	100	0	0	0	100	0	0	0	10	30	60	0	0	0	0	100	100	0	0	0	0	0	0	100	0	0	0
1899-12-31 10:37:34	1899-12-31 00:20:17	Přímý odkaz	1	5	2	3	6	4	7	12	8	9	10	11	80	0	0	20	100	0	0	0	100	0	0	0	25	25	25	25	100	0	0	0	100	0	0	0	50	0	0	50	0	50	0	50	0	50	0
1899-12-31 21:16:52	1899-12-31 00:42:36	Přímý odkaz	2	3	4	6	8	9	10	11	5	7	1	12	5	5	20	70	0	0	80	20	100	0	0	0	0	70	25	5	0	80	0	20	0	70	20	10	0	0	0	100	0	90	0	10	0	50	0
1899-12-31 17:19:18	1899-12-31 00:11:52	Přímý odkaz	2	1	6	7	8	10	3	11	5	4	9	12	100	0	0	0	50	0	0	50	0	0	0	100	0	50	0	50	0	0	50	50	0	0	0	100	0	0	0	100	0	0	0	100	0	50	0
1899-12-31 14:44:22	1899-12-31 00:25:16	Přímý odkaz	7	12	8	4	3	9	5	11	6	2	1	10	25	25	0	50	100	0	0	0	80	0	20	0	0	30	0	70	100	0	0	0	0	40	0	60	100	0	0	0	20	80	0	0	0	60	0
1899-12-31 12:19:57	1899-12-31 01:35:10	Přímý odkaz	10	5	2	1	7	3	4	12	9	6	11	8	0	0	0	100	0	0	100	0	0	0	100	0	50	0	50	0	0	0	100	0	50	0	50	0	100	0	0	0	0	0	100	0	100	0	0
1899-12-31 22:07:22	1899-12-31 00:22:57	Přímý odkaz	8	7	2	4	3	5	6	11	10	1	12	9	100	0	0	0	90	0	10	0	100	0	0	0	20	30	20	30	60	20	20	0	30	40	10	20	100	0	0	0	20	50	10	20	0	10	0
1899-12-31 10:22:50	1899-12-31 01:03:18	Přímý odkaz	10	12	1	5	6	9	7	8	2	4	11	3	20	0	0	80	20	0	0	80	20	0	0	80	10	0	20	70	10	0	20	70	20	0	0	80	100	0	0	0	0	0	0	100	10	0	0
1899-12-31 22:07:22	1899-12-31 00:22:57	Přímý odkaz	8	7	2	4	3	5	6	11	10	1	12	9	100	0	0	0	90	0	10	0	100	0	0	0	20	30	20	30	60	20	20	0	30	40	10	20	100	0	0	0	20	50	10	20	0	10	0
1899-12-31 17:00:02	1899-12-31 00:28:42	Přímý odkaz	1	2	3	4	5	6	7	8	9	10	11	12	30	10	10	50	20	10	20	60	10	10	10	50	10	10	30	50	10	10	30	50	10	10	30	50	100	0	0	0	40	10	0	50	0	0	0
1899-12-31 11:50:36	1899-12-31 00:08:07	Přímý odkaz	1	3	7	6	10	9	4	12	2	11	5	8	30	10	40	60	30	0	0	70	30	0	0	70	0	50	10	40	0	40	40	20	20	40	20	20	10	0	0	90	0	0	0	100	0	20	10
1899-12-31 13:38:41	1899-12-31 00:06:09	Přímý odkaz	4	3	5	8	12	2	1	10	7	9	6	11	0	0	10	90	20	0	0	80	20	0	0	80	10	0	20	70	10	5	15	70	0	0	0	100	0	0	0	100	0	0	0	100	0	0	0
1899-12-31 21:20:38	1899-12-31 00:33:19	Přímý odkaz	1	3	6	7	8	9	10	5	4	11	2	12	0	0	50	50	0	0	50	50	0	10	40	50	0	40	30	30	30	0	40	30	30	40	0	30	0	0	0	100	0	0	0	100	0	0	0
1899-12-31 18:04:16	1899-12-31 00:18:41	Přímý odkaz	4	7	1	3	6	5	9	12	8	2	11	10	90	0	10	0	100	0	0	0	100	0	0	0	90	0	10	0	0	0	50	50	0	10	40	50	100	0	0	0	0	0	0	100	0	0	10
1899-12-31 16:32:58	1899-12-31 00:21:15	Přímý odkaz	2	12	3	6	7	8	9	10	5	4	1	11	0	0	0	100	100	0	0	0	50	0	50	0	50	0	50	0	25	25	25	25	50	0	0	50	100	0	0	0	0	10	0	90	20	0	0
1899-12-31 13:08:04	1899-12-31 00:10:40	Přímý odkaz	1	3	4	7	6	5	12	8	2	10	9	11	20	0	10	70	20	20	20	40	50	0	0	50	0	5	15	80	20	25	25	30	40	0	10	50	20	10	0	70	50	0	0	50	10	10	10
1899-12-31 18:35:43	1899-12-31 01:22:06	Přímý odkaz	2	5	1	4	7	3	11	8	9	10	6	12	25	0	5	70	80	0	20	0	10	0	0	90	5	10	5	80	5	15	0	80	5	5	5	80	0	0	0	100	0	30	0	70	0	0	0
1899-12-31 08:57:56	1899-12-31 00:42:20	Přímý odkaz	5	11	1	3	9	7	2	10	8	4	6	12	75	0	5	20	100	0	0	0	50	0	0	50	0	0	100	0	20	0	40	40	20	50	0	30	100	0	0	0	0	80	0	20	20	30	20
1899-12-31 22:26:36	1899-12-31 00:24:22	Přímý odkaz	1	12	2	4	5	9	8	10	3	6	7	11	10	30	20	40	100	0	0	0	10	0	0	90	0	20	20	60	20	50	10	20	0	50	0	50	0	0	0	100	0	95	0	5	0	20	0
1899-12-31 23:00:57	1899-12-31 00:29:40	Přímý odkaz	1	9	3	6	12	5	8	2	4	7	10	11	0	0	0	100	60	0	0	40	100	0	0	0	0	50	10	40	0	0	0	100	0	40	0	60	0	0	0	100	0	80	0	20	0	0	0
1899-12-31 21:44:00	1899-12-31 00:26:08	Přímý odkaz	10	8	2	4	5	9	7	12	3	1	6	11	90	0	0	10	80	0	0	10	50	0	0	50	30	20	20	30	0	0	20	80	5	30	10	55	100	0	0	0	70	30	0	0	100	0	0
1899-12-31 09:59:42	1899-12-31 00:23:57	Přímý odkaz	1	9	2	4	8	10	6	11	7	3	5	12	40	0	10	50	70	0	30	0	100	0	0	0	30	20	20	30	30	25	10	35	20	35	0	35	50	0	0	50	0	35	5	50	0	35	5
1899-12-31 22:43:28	1899-12-31 02:09:25	Přímý odkaz	1	5	6	3	9	10	12	8	2	4	7	11	18	0	2	80	50	0	0	50	100	0	0	0	0	40	0	60	20	40	0	40	20	50	0	30	15	0	0	85	0	90	0	10	0	10	0
1899-12-31 15:11:22	1899-12-31 00:13:57	Přímý odkaz	4	9	1	2	8	6	7	12	5	3	10	11	40	10	10	40	90	0	10	0	50	0	50	0	0	0	80	20	20	15	15	50	50	50	0	0	100	0	0	0	0	0	0	100	0	50	0
1899-12-31 20:09:05	1899-12-31 00:28:25	Přímý odkaz	4	6	5	10	12	2	3	11	7	8	1	9	20	15	40	25	15	10	15	60	50	0	0	50	5	35	30	30	10	50	25	15	10	40	0	50	0	0	0	100	10	50	10	30	10	30	0
1899-12-31 21:28:57	1899-12-31 00:25:30	Přímý odkaz	10	5	2	4	3	6	7	9	8	1	11	12	25	0	50	25	0	0	70	30	50	0	30	20	0	5	90	5	90	0	10	0	20	60	15	5	50	0	0	50	0	50	0	50	100	0	0
1899-12-31 07:41:51	1899-12-31 00:51:36	Přímý odkaz	1	5	2	6	7	8	9	10	3	4	11	12	60	5	25	10	80	0	0	20	0	15	75	10	10	40	40	10	10	60	25	5	50	35	10	5	25	25	25	25	25	60	10	5	10	40	10
1899-12-31 09:46:33	1899-12-31 00:21:51	Přímý odkaz	2	12	3	4	6	7	8	9	5	10	1	11	50	25	20	5	75	10	5	10	95	0	5	0	10	10	15	65	40	20	30	10	85	5	0	10	50	0	0	50	0	50	20	30	40	30	0
1899-12-31 12:01:53	1899-12-31 01:08:13	Přímý odkaz	9	5	8	1	4	11	7	12	2	3	10	6	40	10	10	40	100	0	0	0	100	0	0	0	50	0	30	20	25	25	0	0	25	50	25	0	0	50	0	50	0	50	50	0	100	0	0
1899-12-31 13:07:03	1899-12-31 00:42:50	Přímý odkaz	10	11	1	3	6	9	8	12	7	2	5	4	0	0	50	50	0	0	0	100	100	0	0	0	0	25	25	50	0	50	0	50	0	50	0	50	0	0	0	100	0	50	0	50	0	0	0
1899-12-31 14:41:15	1899-12-31 00:12:52	Přímý odkaz	5	7	1	9	4	8	10	12	2	3	6	11	50	0	0	50	30	0	0	70	30	0	0	70	50	0	0	50	80	0	0	20	70	0	0	30	100	0	0	0	20	60	10	10	100	0	0
1899-12-31 10:40:45	1899-12-31 00:32:46	Přímý odkaz	1	2	3	9	10	4	7	11	6	8	5	12	10	0	20	70	3	30	67	0	0	50	50	0	0	30	15	55	20	10	50	20	20	20	20	40	10	0	0	90	5	5	20	70	20	10	50
1899-12-31 15:15:23	1899-12-31 02:20:05	Přímý odkaz	6	8	4	2	3	7	9	12	5	1	11	10	20	0	30	50	100	0	0	0	100	0	0	0	10	10	10	70	0	0	0	100	0	0	0	100	20	0	0	80	0	0	0	100	0	0	0
1899-12-31 09:02:40	1899-12-31 00:16:59	Přímý odkaz	1	9	2	4	10	11	3	12	6	5	7	8	55	0	5	40	80	0	0	20	80	0	0	20	50	20	20	10	20	30	25	25	20	0	10	70	50	0	0	50	60	0	10	30	10	5	5
1899-12-31 22:43:49	1899-12-31 00:36:15	Přímý odkaz	11	7	3	2	4	10	6	12	5	1	9	8	100	0	0	0	100	0	0	0	100	0	0	0	60	20	10	10	75	20	5	0	20	50	30	0	100	0	0	0	10	60	10	20	0	20	0
1899-12-31 09:46:55	1899-12-31 00:20:41	Přímý odkaz	4	7	2	8	12	11	10	9	1	5	3	6	30	10	20	40	30	10	20	40	10	10	40	40	0	30	30	40	10	30	30	30	5	35	30	30	40	0	20	40	0	50	0	50	0	50	0
1899-12-31 14:27:54	1899-12-31 00:12:46	Přímý odkaz	1	5	2	6	7	8	12	9	4	3	11	10	0	10	10	80	0	0	20	80	0	0	0	100	0	30	10	60	0	0	0	100	20	20	0	60	0	0	0	100	0	50	0	50	0	0	0
1899-12-31 10:22:50	1899-12-31 01:03:18	Přímý odkaz	10	12	1	5	6	9	7	8	2	4	11	3	20	0	0	80	20	0	0	80	20	0	0	80	10	0	20	70	10	0	20	70	20	0	0	80	100	0	0	0	0	0	0	100	10	0	0
1899-12-31 09:44:04	1899-12-31 01:05:55	Přímý odkaz	8	10	5	2	6	4	11	9	7	3	1	12	0	0	10	90	40	10	10	40	50	0	0	50	40	30	30	0	50	10	10	30	0	30	20	50	0	0	0	100	0	0	50	50	0	0	10
1899-12-31 16:52:10	1899-12-31 01:40:33	Přímý odkaz	9	10	1	2	4	5	7	12	6	3	11	8	10	0	0	90	100	0	0	0	100	0	0	0	80	0	20	0	20	0	80	0	0	0	0	100	100	0	0	0	0	0	0	100	0	0	0
1899-12-31 16:09:34	1899-12-31 00:09:26	Přímý odkaz	4	6	1	2	5	7	9	10	3	11	12	8	25	0	5	70	100	0	0	0	100	0	0	0	0	0	50	50	0	0	0	100	40	0	0	60	100	0	0	0	20	30	30	20	100	0	0
1899-12-31 23:40:22	1899-12-31 04:39:27	Přímý odkaz	6	7	1	3	2	8	9	10	4	11	5	12	50	0	50	0	100	0	0	0	100	0	0	0	100	0	0	0	90	0	0	10	90	0	10	0	100	0	0	0	100	0	0	0	100	0	0
1899-12-31 11:35:36	1899-12-31 00:12:11	Přímý odkaz	4	10	1	2	3	5	11	12	6	7	8	9	30	0	40	30	20	0	0	80	0	0	100	0	0	0	50	50	0	0	50	50	0	20	0	80	0	0	0	100	0	0	0	100	0	0	0
1899-12-31 21:20:38	1899-12-31 00:33:19	Přímý odkaz	1	3	6	7	8	9	10	5	4	11	2	12	0	0	50	50	0	0	50	50	0	10	40	50	0	40	30	30	30	0	40	30	30	40	0	30	0	0	0	100	0	0	0	100	0	0	0
1899-12-31 22:07:22	1899-12-31 00:22:57	Přímý odkaz	8	7	2	4	3	5	6	11	10	1	12	9	100	0	0	0	90	0	10	0	100	0	0	0	20	30	20	30	60	20	20	0	30	40	10	20	100	0	0	0	20	50	10	20	0	10	0
1899-12-31 22:11:50	1899-12-31 00:15:44	Přímý odkaz	4	11	2	5	6	1	7	12	3	8	9	10	30	0	30	50	100	0	0	0	25	0	25	50	20	20	40	20	100	0	0	0	100	0	0	0	100	0	0	0	100	0	0	0	100	0	0
1899-12-31 17:11:14	1899-12-31 00:35:34	Přímý odkaz	8	11	2	5	3	12	9	10	6	1	4	7	90	0	5	5	60	0	20	20	80	0	10	10	20	30	20	30	10	20	60	10	5	45	10	40	0	0	5	95	0	60	10	30	0	20	0
1899-12-31 15:11:22	1899-12-31 00:13:57	Přímý odkaz	4	9	1	2	8	6	7	12	5	3	10	11	40	10	10	40	90	0	10	0	50	0	50	0	0	0	80	20	20	15	15	50	50	50	0	0	100	0	0	0	0	0	0	100	0	50	0
1899-12-31 17:38:37	1899-12-31 00:43:28	Přímý odkaz	4	5	1	2	10	3	9	12	8	6	7	11	30	0	10	60	100	0	0	0	40	0	0	60	40	10	0	50	20	30	30	20	10	30	30	30	0	0	0	100	0	100	0	0	0	100	0
1899-12-31 19:51:26	1899-12-31 00:24:46	Přímý odkaz	7	12	6	4	2	1	8	10	9	3	11	5	0	0	10	90	100	0	0	0	100	0	0	0	15	5	0	80	100	0	0	0	0	10	0	90	100	0	0	0	0	0	0	100	0	0	0
1899-12-31 19:04:44	1899-12-31 05:15:46	Přímý odkaz	4	8	7	2	6	1	9	10	3	5	12	11	70	0	0	30	100	0	0	0	100	0	0	0	40	10	50	0	100	0	0	0	80	0	0	20	100	0	0	0	100	0	0	0	100	0	0
1899-12-31 18:41:55	1899-12-31 00:06:26	Přímý odkaz	1	2	3	4	5	6	7	8	9	10	11	12	90	0	10	0	0	0	0	100	0	0	A	100	0	0	0	0	100	0	0	0	0	0	0	100	0	0	0	100	0	0	0	100	0	0	0
1899-12-31 18:31:07	1899-12-31 00:28:33	Přímý odkaz	6	10	4	2	1	7	8	12	5	3	11	9	100	0	0	0	100	0	0	0	100	0	0	0	60	20	20	0	100	0	0	0	50	50	0	0	100	0	0	0	0	100	0	0	20	80	0
1899-12-31 12:49:02	1899-12-31 00:16:39	Přímý odkaz	10	11	3	1	4	6	9	12	7	5	8	2	70	0	0	30	100	0	0	0	0	0	0	100	0	70	20	10	100	0	0	0	20	80	0	0	40	0	10	50	20	0	0	80	0	0	0
1899-12-31 14:40:36	1899-12-31 00:07:46	Přímý odkaz	2	1	3	4	5	7	8	9	10	11	12	6	20	10	20	50	50	0	20	30	40	0	30	30	30	30	30	10	20	20	30	30	30	30	10	30	30	20	20	30	0	30	30	40	0	40	20
1899-12-31 16:21:52	1899-12-31 00:15:31	Přímý odkaz	1	3	2	8	11	4	7	12	6	10	5	9	20	0	40	40	100	0	0	0	40	0	10	50	0	50	0	50	0	0	50	50	0	0	50	50	0	0	0	100	0	50	0	50	0	50	0
1899-12-31 13:02:58	1899-12-31 00:20:06	Přímý odkaz	7	12	1	2	6	9	5	11	8	3	10	4	5	15	20	60	10	0	20	70	10	0	90	0	5	60	20	15	10	70	10	10	10	20	10	60	100	0	0	0	0	0	0	100	0	0	0
1899-12-31 09:06:49	1899-12-31 01:23:38	Přímý odkaz	1	10	6	7	9	11	4	12	3	8	2	5	30	2	48	50	20	0	1	79	1	0	1	98	1	1	29	69	30	20	10	40	0	30	20	50	99	2	0	1	1	79	1	20	1	59	1
1899-12-31 07:47:16	1899-12-31 00:15:17	Přímý odkaz	1	2	4	6	9	7	10	11	3	8	5	12	0	0	15	85	60	0	20	20	0	0	100	0	0	0	100	0	0	0	100	0	0	0	0	100	0	0	0	100	0	100	0	0	50	50	0
1899-12-31 21:28:57	1899-12-31 00:25:30	Přímý odkaz	10	5	2	4	3	6	7	9	8	1	11	12	25	0	50	25	0	0	70	30	50	0	30	20	0	5	90	5	90	0	10	0	20	60	15	5	50	0	0	50	0	50	0	50	100	0	0
1899-12-31 17:17:55	1899-12-31 00:37:45	Přímý odkaz	1	8	3	4	5	7	9	12	2	6	11	10	50	0	10	40	70	0	30	0	100	0	0	0	10	40	50	0	50	0	50	0	10	60	20	10	80	0	0	20	10	90	0	0	10	90	0
1899-12-31 18:04:16	1899-12-31 00:18:41	Přímý odkaz	4	7	1	3	6	5	9	12	8	2	11	10	90	0	10	0	100	0	0	0	100	0	0	0	90	0	10	0	0	0	50	50	0	10	40	50	100	0	0	0	0	0	0	100	0	0	10
1899-12-31 18:54:38	1899-12-31 00:15:39	Přímý odkaz	6	4	5	1	10	7	2	12	3	8	11	9	0	0	0	100	0	0	0	100	0	0	0	100	0	20	30	50	0	0	20	80	0	0	0	100	0	0	0	100	0	20	0	80	0	20	0
1899-12-31 16:09:07	1899-12-31 00:18:22	Přímý odkaz	1	5	6	3	7	8	9	10	4	2	11	12	10	0	0	90	100	0	0	0	100	0	0	0	20	0	0	80	100	0	0	0	20	0	0	80	100	0	0	0	0	0	0	100	0	0	0
1899-12-31 07:41:51	1899-12-31 00:51:36	Přímý odkaz	1	5	2	6	7	8	9	10	3	4	11	12	60	5	25	10	80	0	0	20	0	15	75	10	10	40	40	10	10	60	25	5	50	35	10	5	25	25	25	25	25	60	10	5	10	40	10
1899-12-31 23:08:37	1899-12-31 00:21:24	Přímý odkaz	3	1	9	6	5	4	2	10	7	11	8	12	90	0	0	10	50	0	0	50	80	0	20	0	0	0	0	100	50	25	25	0	20	50	15	15	100	0	0	0	0	70	20	10	100	0	0
1899-12-31 18:03:33	1899-12-31 00:23:46	Přímý odkaz	4	12	8	9	10	3	1	5	6	7	2	11	0	0	5	95	50	0	0	50	50	0	0	50	0	5	45	50	20	20	10	50	50	0	0	50	0	0	0	100	0	0	0	100	0	0	0
1899-12-31 15:15:23	1899-12-31 02:20:05	Přímý odkaz	6	8	4	2	3	7	9	12	5	1	11	10	20	0	30	50	100	0	0	0	100	0	0	0	10	10	10	70	0	0	0	100	0	0	0	100	20	0	0	80	0	0	0	100	0	0	0
1899-12-31 10:56:06	1899-12-31 00:24:49	Přímý odkaz	1	9	5	6	10	8	4	11	3	7	2	12	10	20	10	60	0	0	100	0	0	0	100	0	10	10	80	0	0	80	20	0	0	20	20	60	0	0	0	100	0	30	20	50	0	40	20
1899-12-31 17:16:56	1899-12-31 00:11:12	Přímý odkaz	1	2	3	4	5	6	7	8	9	10	11	12	60	0	20	20	75	0	20	5	90	0	5	5	80	5	10	5	10	5	90	5	40	50	5	5	50	10	30	10	0	80	0	10	1	99	0
1899-12-31 20:09:05	1899-12-31 00:28:25	Přímý odkaz	4	6	5	10	12	2	3	11	7	8	1	9	20	15	40	25	15	10	15	60	50	0	0	50	5	35	30	30	10	50	25	15	10	40	0	50	0	0	0	100	10	50	10	30	10	30	0
1899-12-31 10:05:05	1899-12-31 00:23:08	Přímý odkaz	1	2	3	4	5	6	7	8	9	10	11	12	50	5	20	25	80	0	20	0	30	0	0	70	20	20	50	10	0	20	60	20	0	40	50	10	100	0	0	0	20	80	0	0	10	70	20
1899-12-31 17:42:12	1899-12-31 00:28:18	Přímý odkaz	9	12	1	3	5	11	7	8	10	4	2	6	80	0	20	0	90	0	10	0	100	0	0	0	50	25	25	0	10	25	65	0	50	50	0	0	80	0	0	20	10	80	10	0	70	30	0
1899-12-31 21:41:05	1899-12-31 00:26:40	Přímý odkaz	4	6	7	3	1	9	5	12	10	11	8	2	2	3	5	90	10	0	90	0	0	0	100	0	0	20	0	80	0	0	30	70	0	0	0	100	0	0	0	100	0	0	0	100	0	0	0
1899-12-31 17:52:53	1899-12-31 00:53:09	Přímý odkaz	2	7	3	4	9	10	6	12	1	5	8	11	10	10	30	50	30	10	20	30	10	0	0	90	10	10	40	40	10	20	20	50	10	20	30	40	1	0	0	99	0	0	0	100	0	0	10
1899-12-31 09:07:07	1899-12-31 00:09:51	Přímý odkaz	6	8	1	5	2	9	3	10	7	4	11	12	100	0	0	0	90	0	10	0	100	0	0	0	80	20	0	0	100	0	0	0	100	0	0	0	100	0	0	0	100	0	0	0	100	0	0
1899-12-31 17:00:02	1899-12-31 00:28:42	Přímý odkaz	1	2	3	4	5	6	7	8	9	10	11	12	30	10	10	50	20	10	20	60	10	10	10	50	10	10	30	50	10	10	30	50	10	10	30	50	100	0	0	0	40	10	0	50	0	0	0
1899-12-31 20:53:35	1899-12-31 00:24:54	Přímý odkaz	1	2	3	4	5	6	7	8	9	10	11	12	60	10	15	15	10	0	0	90	100	0	0	0	100	0	0	0	10	30	60	0	0	0	0	100	100	0	0	0	0	0	0	100	0	0	0
1899-12-31 22:17:22	1899-12-31 00:10:16	Přímý odkaz	2	3	4	5	12	6	7	8	9	10	1	11	40	20	30	10	40	20	20	20	45	25	0	30	30	10	40	20	40	0	0	60	40	0	0	60	30	0	0	70	50	0	0	50	20	40	0
1899-12-31 19:51:26	1899-12-31 00:24:46	Přímý odkaz	7	12	6	4	2	1	8	10	9	3	11	5	0	0	10	90	100	0	0	0	100	0	0	0	15	5	0	80	100	0	0	0	0	10	0	90	100	0	0	0	0	0	0	100	0	0	0
1899-12-31 22:09:53	1899-12-31 00:08:54	Přímý odkaz	1	2	3	5	6	7	8	9	4	10	11	12	95	0	5	0	100	0	0	0	100	0	0	0	100	0	0	0	100	0	0	0	100	0	0	0	100	0	0	0	100	0	0	0	100	0	0
1899-12-31 09:51:56	1899-12-31 00:10:50	Přímý odkaz	1	3	5	6	12	7	11	8	9	4	2	10	20	0	0	80	80	0	20	0	0	0	0	0	100	0	0	0	50	0	20	30	0	0	0	100	100	0	0	0	0	0	0	0	100	0	0
1899-12-31 21:07:41	1899-12-31 00:05:00	Přímý odkaz	6	12	4	2	7	8	3	11	5	1	9	10	0	0	0	100	100	0	0	0	100	0	0	0	0	50	50	0	0	50	50	0	0	50	50	0	0	0	0	100	0	0	50	50	0	50	0
1899-12-31 00:30:42	1899-12-31 00:18:06	Přímý odkaz	1	6	3	2	4	7	8	9	10	12	5	11	20	5	20	55	40	20	20	20	95	0	5	0	0	5	10	85	20	20	40	20	20	20	20	40	20	0	0	80	0	20	20	60	0	0	20
1899-12-31 18:24:18	1899-12-31 00:42:34	Přímý odkaz	2	4	8	7	12	3	6	9	1	5	10	11	80	5	5	10	70	5	20	5	90	0	0	19	10	10	0	80	90	0	0	10	5	5	0	90	100	0	0	0	0	0	0	100	0	0	0
1899-12-31 08:30:41	1899-12-31 00:25:05	Přímý odkaz	1	5	2	7	8	9	6	10	3	11	4	12	50	0	0	50	100	0	0	0	0	0	0	100	50	0	0	50	100	0	0	0	0	0	0	100	0	0	0	100	0	100	0	0	0	0	0
1899-12-31 22:17:22	1899-12-31 00:10:16	Přímý odkaz	2	3	4	5	12	6	7	8	9	10	1	11	40	20	30	10	40	20	20	20	45	25	0	30	30	10	40	20	40	0	0	60	40	0	0	60	30	0	0	70	50	0	0	50	20	40	0
1899-12-31 21:48:53	1899-12-31 00:20:10	Přímý odkaz	6	11	1	3	4	10	9	12	5	2	7	8	0	10	20	70	5	10	5	80	10	0	10	80	0	10	10	80	0	0	0	100	0	0	0	100	0	0	0	100	0	0	0	100	0	0	0
1899-12-31 21:28:57	1899-12-31 00:25:30	Přímý odkaz	10	5	2	4	3	6	7	9	8	1	11	12	25	0	50	25	0	0	70	30	50	0	30	20	0	5	90	5	90	0	10	0	20	60	15	5	50	0	0	50	0	50	0	50	100	0	0
1899-12-31 10:56:06	1899-12-31 00:24:49	Přímý odkaz	1	9	5	6	10	8	4	11	3	7	2	12	10	20	10	60	0	0	100	0	0	0	100	0	10	10	80	0	0	80	20	0	0	20	20	60	0	0	0	100	0	30	20	50	0	40	20
1899-12-31 09:02:40	1899-12-31 00:16:59	Přímý odkaz	1	9	2	4	10	11	3	12	6	5	7	8	55	0	5	40	80	0	0	20	80	0	0	20	50	20	20	10	20	30	25	25	20	0	10	70	50	0	0	50	60	0	10	30	10	5	5
1899-12-31 22:02:17	1899-12-31 00:21:15	Přímý odkaz	4	5	6	1	8	10	3	11	9	2	7	12	10	10	10	70	20	0	0	80	10	10	10	70	20	20	40	20	10	10	30	50	10	10	20	70	30	0	0	60	0	10	10	80	50	0	0
1899-12-31 19:45:03	1899-12-31 00:28:28	Přímý odkaz	1	10	3	6	7	9	8	11	5	4	2	12	20	0	0	80	80	0	10	10	90	0	10	0	0	20	70	10	10	10	50	30	0	30	40	30	80	0	0	20	10	20	10	60	0	10	0
1899-12-31 10:25:53	1899-12-31 00:17:39	Přímý odkaz	1	8	7	6	12	3	4	10	5	9	2	11	0	0	0	95	100	0	0	0	100	0	0	0	50	5	15	30	10	50	30	10	45	30	5	20	95	0	5	0	0	50	0	50	0	0	0
1899-12-31 22:17:22	1899-12-31 00:10:16	Přímý odkaz	2	3	4	5	12	6	7	8	9	10	1	11	40	20	30	10	40	20	20	20	45	25	0	30	30	10	40	20	40	0	0	60	40	0	0	60	30	0	0	70	50	0	0	50	20	40	0
1899-12-31 21:48:53	1899-12-31 00:20:10	Přímý odkaz	6	11	1	3	4	10	9	12	5	2	7	8	0	10	20	70	5	10	5	80	10	0	10	80	0	10	10	80	0	0	0	100	0	0	0	100	0	0	0	100	0	0	0	100	0	0	0
1899-12-31 15:11:22	1899-12-31 00:13:57	Přímý odkaz	4	9	1	2	8	6	7	12	5	3	10	11	40	10	10	40	90	0	10	0	50	0	50	0	0	0	80	20	20	15	15	50	50	50	0	0	100	0	0	0	0	0	0	100	0	50	0
1899-12-31 09:30:31	1899-12-31 00:25:21	Přímý odkaz	3	5	4	2	6	1	10	7	8	9	11	12	40	10	10	40	80	0	0	20	50	0	0	50	0	20	60	20	0	30	50	20	0	40	40	20	0	0	0	100	0	50	0	50	0	80	20
1899-12-31 21:49:06	1899-12-31 00:25:53	Přímý odkaz	4	11	5	6	8	3	9	10	2	1	7	12	30	0	20	50	100	0	0	0	0	0	0	100	0	20	20	60	0	0	0	100	100	0	0	0	100	0	0	0	80	20	0	0	100	0	0
1899-12-31 22:12:38	1899-12-31 00:18:35	Přímý odkaz	2	12	7	8	4	1	9	11	5	6	3	10	70	0	0	30	100	0	0	0	100	0	0	0	100	0	0	0	60	0	10	30	100	0	0	0	100	0	0	0	100	0	0	0	100	0	0
1899-12-31 08:25:31	1899-12-31 00:09:11	Přímý odkaz	1	3	7	8	9	2	10	11	4	6	5	12	20	0	10	70	0	0	0	100	0	0	0	0	10	20	0	70	10	10	20	60	0	40	0	60	0	0	0	100	0	50	0	50	0	0	0
1899-12-31 13:10:20	1899-12-31 00:27:02	Přímý odkaz	3	10	8	6	7	1	4	11	2	5	9	12	10	5	30	55	0	0	0	100	100	0	0	0	0	50	10	40	50	0	0	50	0	10	0	90	0	0	0	100	80	20	0	0	0	0	0
1899-12-31 14:44:22	1899-12-31 00:25:16	Přímý odkaz	7	12	8	4	3	9	5	11	6	2	1	10	25	25	0	50	100	0	0	0	80	0	20	0	0	30	0	70	100	0	0	0	0	40	0	60	100	0	0	0	20	80	0	0	0	60	0
1899-12-31 13:13:12	1899-12-31 00:20:53	Přímý odkaz	1	11	5	7	8	3	2	10	4	6	9	12	0	0	0	100	0	0	0	100	100	0	0	0	0	30	35	35	0	25	35	40	0	25	35	40	0	0	0	100	0	0	0	100	0	0	0
1899-12-31 17:29:49	1899-12-31 00:09:28	Přímý odkaz	1	5	7	9	12	6	2	10	4	8	11	3	40	10	0	50	65	0	15	20	0	0	0	100	10	0	10	80	0	0	0	100	20	0	0	80	100	0	0	0	10	70	10	10	90	0	10
1899-12-31 18:49:14	1899-12-31 00:22:30	Přímý odkaz	2	10	3	7	9	8	6	11	4	5	1	12	40	0	5	55	80	0	0	20	80	0	0	20	10	10	20	70	80	20	0	0	0	0	0	100	0	0	0	100	0	0	0	100	0	0	0
1899-12-31 23:40:22	1899-12-31 04:39:27	Přímý odkaz	6	7	1	3	2	8	9	10	4	11	5	12	50	0	50	0	100	0	0	0	100	0	0	0	100	0	0	0	90	0	0	10	90	0	10	0	100	0	0	0	100	0	0	0	100	0	0
1899-12-31 16:09:34	1899-12-31 00:09:26	Přímý odkaz	4	6	1	2	5	7	9	10	3	11	12	8	25	0	5	70	100	0	0	0	100	0	0	0	0	0	50	50	0	0	0	100	40	0	0	60	100	0	0	0	20	30	30	20	100	0	0
1899-12-31 08:36:44	1899-12-31 00:28:09	Přímý odkaz	2	12	6	5	8	9	10	11	3	4	1	7	20	0	10	70	20	0	80	0	0	0	100	0	50	30	20	0	50	30	20	0	60	20	0	20	100	0	0	0	0	70	0	30	0	40	0
1899-12-31 22:12:52	1899-12-31 00:20:24	Přímý odkaz	1	12	2	5	10	8	7	11	4	3	6	9	0	0	10	90	90	0	10	0	100	0	0	0	0	33	33	33	0	0	50	50	0	33	33	33	0	0	0	100	0	50	0	50	0	50	0
1899-12-31 23:57:28	1899-12-31 00:26:18	Přímý odkaz	5	4	8	7	6	9	10	11	1	2	3	12	20	0	0	80	30	0	70	0	100	0	0	0	10	10	20	60	100	0	0	0	10	80	0	10	80	0	0	20	5	95	0	0	10	80	0
1899-12-31 10:31:23	1899-12-31 00:26:27	Přímý odkaz	1	2	4	5	6	8	9	10	11	7	3	12	25	0	25	50	0	10	50	40	0	50	15	35	0	70	20	10	20	60	10	10	0	60	30	10	50	0	0	50	0	60	35	5	0	70	0
1899-12-31 19:21:23	1899-12-31 00:19:36	Přímý odkaz	1	3	2	6	11	9	5	7	8	10	4	12	90	0	0	10	80	0	10	10	80	0	10	10	50	20	20	10	50	30	10	10	40	40	10	10	100	0	0	0	20	80	0	0	20	80	0
1899-12-31 20:11:03	1899-12-31 00:15:53	Přímý odkaz	3	5	2	4	6	7	8	12	1	10	9	11	30	0	0	70	50	0	0	50	60	0	0	40	60	20	20	0	50	10	40	0	30	10	30	30	100	0	0	0	50	20	30	0	20	20	30
1899-12-31 17:42:12	1899-12-31 00:45:39	Přímý odkaz	1	9	2	5	6	8	10	11	7	4	3	12	10	0	20	70	50	0	0	50	0	0	50	50	5	5	25	65	0	50	50	0	0	40	0	60	0	0	0	100	0	50	0	50	0	50	0
1899-12-31 21:19:18	1899-12-31 00:34:51	Přímý odkaz	3	11	5	4	7	10	8	12	1	6	2	9	85	0	10	5	90	0	10	0	100	0	0	0	40	10	10	40	90	0	10	0	75	20	0	5	100	0	0	0	100	0	0	0	80	10	0
1899-12-31 23:08:37	1899-12-31 00:21:24	Přímý odkaz	3	1	9	6	5	4	2	10	7	11	8	12	90	0	0	10	50	0	0	50	80	0	20	0	0	0	0	100	50	25	25	0	20	50	15	15	100	0	0	0	0	70	20	10	100	0	0
1899-12-31 21:12:15	1899-12-31 00:27:43	Přímý odkaz	1	2	7	6	9	3	11	5	8	10	4	12	35	5	5	60	70	0	0	30	100	0	0	0	10	20	20	50	10	25	25	40	15	20	20	45	10	0	0	90	10	30	30	30	10	20	0
1899-12-31 09:44:04	1899-12-31 01:05:55	Přímý odkaz	8	10	5	2	6	4	11	9	7	3	1	12	0	0	10	90	40	10	10	40	50	0	0	50	40	30	30	0	50	10	10	30	0	30	20	50	0	0	0	100	0	0	50	50	0	0	10
1899-12-31 12:22:39	1899-12-31 01:49:37	Přímý odkaz	1	8	5	6	12	4	7	11	2	9	3	10	40	0	10	50	5	0	95	0	95	0	5	0	20	30	30	20	75	20	5	0	85	5	0	10	30	0	0	70	0	0	30	70	90	10	0
1899-12-31 12:22:39	1899-12-31 01:49:37	Přímý odkaz	1	8	5	6	12	4	7	11	2	9	3	10	40	0	10	50	5	0	95	0	95	0	5	0	20	30	30	20	75	20	5	0	85	5	0	10	30	0	0	70	0	0	30	70	90	10	0
1899-12-31 22:38:58	1899-12-31 00:16:36	Přímý odkaz	5	9	1	4	6	8	10	11	7	3	2	12	10	5	5	80	10	0	0	90	0	0	0	100	10	0	90	0	25	25	25	25	50	0	50	0	100	0	0	0	0	0	0	100	0	0	0
1899-12-31 16:58:30	1899-12-31 00:32:20	Přímý odkaz	1	3	5	4	8	7	6	12	10	9	2	11	50	0	25	25	30	0	50	20	50	0	0	50	20	30	30	20	50	0	25	25	0	0	0	100	50	0	0	50	0	0	0	100	50	0	0
1899-12-31 22:08:51	1899-12-31 00:17:38	Přímý odkaz	8	11	4	5	2	9	7	10	3	1	12	6	10	0	20	70	10	0	0	90	0	0	100	0	0	0	20	80	20	20	20	40	0	20	0	80	0	0	0	100	80	10	0	10	0	5	0
1899-12-31 15:44:43	1899-12-31 00:32:37	Přímý odkaz	1	6	2	3	7	8	9	10	5	4	11	12	10	15	5	70	100	0	0	0	100	0	0	0	0	0	0	100	10	80	10	0	5	0	0	95	100	0	0	0	100	0	0	0	0	0	0
1899-12-31 17:40:19	1899-12-31 00:28:41	Přímý odkaz	10	12	8	5	4	6	9	11	3	1	7	2	5	0	5	90	100	0	0	0	0	0	100	0	90	0	10	0	50	0	0	50	0	0	0	100	0	0	0	100	0	0	0	100	0	0	0
1899-12-31 09:11:55	1899-12-31 00:32:52	Přímý odkaz	1	10	5	6	8	3	9	11	4	7	2	12	5	10	25	60	20	5	5	70	5	0	5	90	0	30	30	40	5	15	20	60	0	20	15	65	0	0	0	100	0	30	0	70	0	15	5
1899-12-31 20:42:09	1899-12-31 00:43:18	Přímý odkaz	2	6	5	12	9	10	3	7	4	8	1	11	60	0	0	40	58	0	40	2	28	0	2	70	10	0	40	50	80	10	10	0	10	70	0	20	80	0	0	20	0	100	0	0	0	80	0
1899-12-31 23:23:48	1899-12-31 00:12:36	Přímý odkaz	6	7	1	4	5	9	10	8	2	3	11	12	0	0	0	100	100	0	0	0	0	0	0	100	0	0	0	100	20	30	20	30	20	20	20	20	10	10	10	10	10	10	10	10	10	0	0
1899-12-31 11:33:02	1899-12-31 00:24:45	Přímý odkaz	2	3	1	8	9	5	7	10	6	11	4	12	50	0	0	50	15	0	5	80	10	0	0	90	0	5	5	90	0	80	10	10	5	5	10	80	0	0	0	100	10	0	0	90	0	0	0
1899-12-31 19:51:26	1899-12-31 00:24:27	Přímý odkaz	1	2	4	8	12	11	9	10	3	7	5	6	80	0	10	10	100	0	0	0	100	0	0	0	60	10	0	30	100	0	0	0	100	0	0	0	100	0	0	0	100	0	0	0	90	10	0
1899-12-31 17:08:55	1899-12-31 00:59:07	Přímý odkaz	4	10	2	1	12	7	9	11	6	3	5	8	10	0	10	80	20	0	10	70	30	0	0	70	0	5	5	90	0	10	10	80	0	20	0	80	30	0	0	70	0	10	0	90	0	10	0
1899-12-31 16:09:07	1899-12-31 00:18:22	Přímý odkaz	1	5	6	3	7	8	9	10	4	2	11	12	10	0	0	90	100	0	0	0	100	0	0	0	20	0	0	80	100	0	0	0	20	0	0	80	100	0	0	0	0	0	0	100	0	0	0
1899-12-31 23:23:48	1899-12-31 00:12:36	Přímý odkaz	6	7	1	4	5	9	10	8	2	3	11	12	0	0	0	100	100	0	0	0	0	0	0	100	0	0	0	100	20	30	20	30	20	20	20	20	10	10	10	10	10	10	10	10	10	0	0
1899-12-31 08:57:56	1899-12-31 00:42:20	Přímý odkaz	5	11	1	3	9	7	2	10	8	4	6	12	75	0	5	20	100	0	0	0	50	0	0	50	0	0	100	0	20	0	40	40	20	50	0	30	100	0	0	0	0	80	0	20	20	30	20
1899-12-31 21:24:17	1899-12-31 01:28:13	Přímý odkaz	3	7	2	6	10	8	9	12	1	4	5	11	25	40	10	25	50	0	0	50	50	0	0	50	0	30	40	30	20	50	30	0	80	20	0	0	100	0	0	0	15	80	5	0	20	10	0
1899-12-31 10:07:53	1899-12-31 00:17:07	Přímý odkaz	1	3	2	5	8	9	11	12	10	6	7	4	0	0	0	20	10	0	0	0	0	0	0	10	0	0	0	20	0	0	0	5	0	0	0	5	0	0	0	5	0	0	0	5	0	0	0
1899-12-31 21:16:52	1899-12-31 00:42:36	Přímý odkaz	2	3	4	6	8	9	10	11	5	7	1	12	5	5	20	70	0	0	80	20	100	0	0	0	0	70	25	5	0	80	0	20	0	70	20	10	0	0	0	100	0	90	0	10	0	50	0
1899-12-31 14:48:33	1899-12-31 00:16:25	Přímý odkaz	1	8	6	3	4	11	5	12	7	2	9	10	70	0	5	25	100	0	0	0	100	0	0	0	50	0	20	30	100	0	0	0	0	0	0	100	0	0	0	100	0	0	0	100	0	0	0
1899-12-31 21:36:51	1899-12-31 00:15:01	Přímý odkaz	6	4	1	8	9	7	5	10	2	3	11	12	0	0	0	100	100	0	0	0	100	0	0	0	50	10	10	30	20	20	20	20	10	0	0	90	100	0	0	0	10	20	20	50	90	0	0
1899-12-31 23:48:47	1899-12-31 01:11:48	Přímý odkaz	5	10	4	9	11	8	1	12	7	2	6	3	20	0	0	80	80	0	20	0	0	0	0	100	0	20	10	70	10	20	70	0	0	20	0	80	0	0	0	100	50	50	0	0	0	0	0
1899-12-31 18:31:07	1899-12-31 00:28:33	Přímý odkaz	6	10	4	2	1	7	8	12	5	3	11	9	100	0	0	0	100	0	0	0	100	0	0	0	60	20	20	0	100	0	0	0	50	50	0	0	100	0	0	0	0	100	0	0	20	80	0
1899-12-31 16:47:28	1899-12-31 00:26:42	Přímý odkaz	2	1	3	7	4	6	9	12	10	8	5	11	10	0	5	85	70	0	0	30	100	0	0	0	10	30	0	60	70	10	10	10	10	20	10	60	100	0	0	0	50	10	0	10	0	0	0
1899-12-31 09:46:33	1899-12-31 00:21:51	Přímý odkaz	2	12	3	4	6	7	8	9	5	10	1	11	50	25	20	5	75	10	5	10	95	0	5	0	10	10	15	65	40	20	30	10	85	5	0	10	50	0	0	50	0	50	20	30	40	30	0
1899-12-31 18:32:56	1899-12-31 00:51:36	Přímý odkaz	8	9	1	3	5	10	7	11	6	2	4	12	10	0	15	75	10	0	30	60	70	0	20	10	20	15	10	55	20	30	30	20	10	20	10	60	5	0	5	90	5	15	10	70	10	0	0
1899-12-31 16:21:52	1899-12-31 00:15:31	Přímý odkaz	1	3	2	8	11	4	7	12	6	10	5	9	20	0	40	40	100	0	0	0	40	0	10	50	0	50	0	50	0	0	50	50	0	0	50	50	0	0	0	100	0	50	0	50	0	50	0
1899-12-31 10:08:35	1899-12-31 02:36:04	Přímý odkaz	4	8	2	1	3	11	9	10	6	5	7	12	0	0	30	70	100	0	0	0	100	0	0	0	0	10	50	40	50	20	30	0	0	30	30	40	0	0	0	100	0	0	0	100	0	0	20
1899-12-31 10:06:49	1899-12-31 00:38:28	Přímý odkaz	1	12	3	4	11	9	5	8	2	6	7	10	25	0	35	40	25	0	40	35	40	0	10	50	10	0	40	50	30	30	0	40	0	50	0	50	0	0	0	100	0	0	0	100	0	0	0
1899-12-31 10:01:16	1899-12-31 00:24:18	Přímý odkaz	2	7	1	3	12	10	8	9	6	4	5	11	5	5	15	75	60	0	30	10	50	0	0	50	0	20	30	50	20	20	0	60	0	50	0	50	100	0	0	0	0	50	0	50	0	80	0
1899-12-31 13:10:20	1899-12-31 00:27:02	Přímý odkaz	3	10	8	6	7	1	4	11	2	5	9	12	10	5	30	55	0	0	0	100	100	0	0	0	0	50	10	40	50	0	0	50	0	10	0	90	0	0	0	100	80	20	0	0	0	0	0
1899-12-31 20:05:29	1899-12-31 00:37:23	Přímý odkaz	1	7	2	8	4	6	10	11	9	3	5	12	10	0	10	80	10	0	80	10	10	0	90	0	0	20	20	60	20	40	40	0	10	10	10	70	100	0	0	0	0	30	0	70	0	0	0
1899-12-31 20:55:56	1899-12-31 00:10:53	Přímý odkaz	2	5	6	7	8	9	3	10	4	11	1	12	0	0	0	100	0	0	100	0	0	0	100	0	0	50	0	50	0	0	100	0	25	25	25	25	100	0	0	0	0	0	0	100	50	0	0
1899-12-31 12:01:53	1899-12-31 01:08:13	Přímý odkaz	9	5	8	1	4	11	7	12	2	3	10	6	40	10	10	40	100	0	0	0	100	0	0	0	50	0	30	20	25	25	0	0	25	50	25	0	0	50	0	50	0	50	50	0	100	0	0
1899-12-31 20:42:01	1899-12-31 00:26:40	Přímý odkaz	7	1	2	5	12	8	4	3	6	10	11	9	5	15	30	50	5	15	50	30	5	5	5	805	10	10	20	60	10	10	3015	50	10	10	10	70	0	0	0	100	0	0	0	100	0	0	10
1899-12-31 17:57:38	1899-12-31 00:18:44	Přímý odkaz	1	2	7	8	12	3	4	11	5	9	6	10	20	0	10	70	70	0	0	30	40	0	0	60	20	30	30	20	20	60	10	10	20	10	0	70	100	0	0	0	0	0	0	100	0	0	0
1899-12-31 15:15:23	1899-12-31 02:20:05	Přímý odkaz	6	8	4	2	3	7	9	12	5	1	11	10	20	0	30	50	100	0	0	0	100	0	0	0	10	10	10	70	0	0	0	100	0	0	0	100	20	0	0	80	0	0	0	100	0	0	0
1899-12-31 10:37:05	1899-12-31 00:19:39	Přímý odkaz	1	12	6	4	11	2	9	7	8	10	3	5	0	0	10	90	100	0	0	0	100	0	0	0	5	45	10	40	100	0	0	0	0	10	10	80	5	0	0	95	100	0	0	0	0	0	0
1899-12-31 22:43:49	1899-12-31 00:36:15	Přímý odkaz	11	7	3	2	4	10	6	12	5	1	9	8	100	0	0	0	100	0	0	0	100	0	0	0	60	20	10	10	75	20	5	0	20	50	30	0	100	0	0	0	10	60	10	20	0	20	0
1899-12-31 11:35:36	1899-12-31 00:12:11	Přímý odkaz	4	10	1	2	3	5	11	12	6	7	8	9	30	0	40	30	20	0	0	80	0	0	100	0	0	0	50	50	0	0	50	50	0	20	0	80	0	0	0	100	0	0	0	100	0	0	0
1899-12-31 09:25:37	1899-12-31 00:18:10	Přímý odkaz	2	6	1	3	9	5	10	11	7	4	12	8	40	0	10	50	100	0	0	0	100	0	0	0	0	80	20	0	20	0	30	50	0	20	40	40	0	0	0	100	20	80	0	0	0	80	0
1899-12-31 20:21:58	1899-12-31 00:16:23	Přímý odkaz	6	7	5	2	11	8	3	12	9	1	10	4	30	0	10	60	100	0	0	0	0	0	0	100	0	0	30	70	0	0	0	100	0	20	0	80	0	0	0	100	0	100	0	0	0	0	0
1899-12-31 22:40:09	1899-12-31 00:58:41	Přímý odkaz	2	3	9	6	8	4	12	10	5	7	1	11	50	0	0	50	90	0	10	0	100	0	0	0	50	0	0	50	100	0	0	0	10	30	20	50	100	0	0	0	0	100	0	0	0	0	0
1899-12-31 09:51:56	1899-12-31 00:10:50	Přímý odkaz	1	3	5	6	12	7	11	8	9	4	2	10	20	0	0	80	80	0	20	0	0	0	0	0	100	0	0	0	50	0	20	30	0	0	0	100	100	0	0	0	0	0	0	0	100	0	0
1899-12-31 11:31:13	1899-12-31 00:26:37	Přímý odkaz	7	8	2	4	9	3	6	5	1	10	11	12	100	0	0	0	70	0	0	30	100	0	0	0	10	30	0	60	50	20	0	30	0	50	0	50	0	0	0	100	10	90	0	0	0	0	0
1899-12-31 14:29:27	1899-12-31 00:19:22	Přímý odkaz	4	3	6	1	7	2	9	12	5	10	8	11	30	0	10	60	30	0	0	70	50	0	0	50	10	0	20	70	50	0	50	0	20	0	0	80	100	0	0	0	0	0	0	100	0	0	0
1899-12-31 08:53:07	1899-12-31 00:22:11	Přímý odkaz	11	12	4	6	5	7	1	8	2	10	9	3	10	10	30	50	10	0	50	30	10	0	10	80	0	20	50	30	0	20	20	60	0	0	20	80	0	0	0	100	0	10	0	90	0	0	0
1899-12-31 19:04:44	1899-12-31 05:15:46	Přímý odkaz	4	8	7	2	6	1	9	10	3	5	12	11	70	0	0	30	100	0	0	0	100	0	0	0	40	10	50	0	100	0	0	0	80	0	0	20	100	0	0	0	100	0	0	0	100	0	0
1899-12-31 09:59:42	1899-12-31 00:23:57	Přímý odkaz	1	9	2	4	8	10	6	11	7	3	5	12	40	0	10	50	70	0	30	0	100	0	0	0	30	20	20	30	30	25	10	35	20	35	0	35	50	0	0	50	0	35	5	50	0	35	5
1899-12-31 22:54:34	1899-12-31 00:35:58	Přímý odkaz	2	11	3	4	1	7	9	8	5	10	6	12	30	10	40	20	80	0	0	20	100	0	0	0	30	10	60	0	0	50	50	0	0	0	0	100	100	0	0	0	0	0	0	100	0	0	0
1899-12-31 21:18:49	1899-12-31 00:32:42	Přímý odkaz	9	6	8	11	10	5	7	3	2	1	4	12	100	0	0	0	100	0	0	0	100	0	0	0	50	0	50	0	100	0	0	0	100	0	0	0	0	50	0	50	100	0	0	0	100	0	0
1899-12-31 10:29:12	1899-12-31 00:24:11	Přímý odkaz	2	1	3	6	8	7	10	12	5	9	4	11	60	0	20	20	50	0	30	20	80	0	10	10	40	0	0	60	40	0	60	0	20	30	50	0	50	0	30	20	0	100	0	0	80	0	20
1899-12-31 12:17:18	1899-12-31 00:15:42	Přímý odkaz	1	3	8	6	4	9	10	11	7	5	2	12	10	20	60	10	0	0	70	30	0	0	0	100	0	30	20	50	0	40	60	0	0	60	0	40	100	0	0	0	0	60	20	20	0	40	0
1899-12-31 23:18:43	1899-12-31 00:17:55	Přímý odkaz	1	8	7	5	10	6	11	12	3	4	2	9	20	0	40	40	90	0	0	10	100	0	0	0	0	30	20	50	10	30	5	55	45	10	15	30	90	0	10	0	30	20	0	50	40	10	0
1899-12-31 23:09:54	1899-12-31 00:14:49	Přímý odkaz	2	12	4	3	9	6	7	10	5	1	8	11	0	0	20	80	0	0	0	100	0	0	50	50	0	80	10	10	0	100	0	0	0	75	25	0	0	0	0	100	0	75	25	0	0	100	0
1899-12-31 18:03:33	1899-12-31 00:23:46	Přímý odkaz	4	12	8	9	10	3	1	5	6	7	2	11	0	0	5	95	50	0	0	50	50	0	0	50	0	5	45	50	20	20	10	50	50	0	0	50	0	0	0	100	0	0	0	100	0	0	0
1899-12-31 09:30:31	1899-12-31 00:25:21	Přímý odkaz	3	5	4	2	6	1	10	7	8	9	11	12	40	10	10	40	80	0	0	20	50	0	0	50	0	20	60	20	0	30	50	20	0	40	40	20	0	0	0	100	0	50	0	50	0	80	20
1899-12-31 07:57:23	1899-12-31 00:28:08	Přímý odkaz	1	7	10	3	9	5	4	6	2	8	11	12	40	0	5	55	90	0	0	10	100	0	0	0	30	0	0	70	40	30	30	0	60	0	10	30	50	0	0	50	0	0	0	100	0	0	0
1899-12-31 12:42:29	1899-12-31 00:24:58	Přímý odkaz	3	4	1	5	12	7	8	11	2	10	6	9	40	0	0	60	50	0	0	50	40	0	0	60	5	5	10	80	50	0	0	50	50	0	0	50	0	0	0	100	0	0	0	0	50	0	0
1899-12-31 17:11:14	1899-12-31 00:35:34	Přímý odkaz	8	11	2	5	3	12	9	10	6	1	4	7	90	0	5	5	60	0	20	20	80	0	10	10	20	30	20	30	10	20	60	10	5	45	10	40	0	0	5	95	0	60	10	30	0	20	0
1899-12-31 16:42:25	1899-12-31 00:13:14	Přímý odkaz	1	5	8	9	11	6	7	12	3	4	2	10	0	0	10	90	0	0	0	100	0	0	0	100	20	0	10	70	30	10	10	50	0	10	0	90	100	0	0	0	0	0	0	100	0	0	0
1899-12-31 12:20:25	1899-12-31 00:27:19	Přímý odkaz	1	5	4	3	8	10	6	12	7	2	11	9	5	1	5	89	1	4	95	0	5	20	75	0	5	5	10	80	5	20	70	5	10	30	30	30	100	0	0	0	20	0	0	80	20	0	0
1899-12-31 19:00:40	1899-12-31 00:16:57	Přímý odkaz	4	6	1	3	2	8	7	11	9	5	10	12	10	10	0	80	100	0	0	0	100	0	0	0	10	20	0	70	10	30	57	85	10	30	50	20	60	10	0	0	100	0	0	0	100	0	0
1899-12-31 11:47:12	1899-12-31 00:34:48	Přímý odkaz	5	2	1	3	7	9	8	10	4	12	6	11	10	0	30	60	10	10	0	80	20	0	0	80	0	10	60	30	10	40	40	10	0	10	30	60	40	0	0	60	0	80	20	0	20	50	20
1899-12-31 23:23:48	1899-12-31 00:12:36	Přímý odkaz	6	7	1	4	5	9	10	8	2	3	11	12	0	0	0	100	100	0	0	0	0	0	0	100	0	0	0	100	20	30	20	30	20	20	20	20	10	10	10	10	10	10	10	10	10	0	0
1899-12-31 19:04:19	1899-12-31 00:48:44	Přímý odkaz	7	9	3	6	10	8	2	11	4	5	1	12	20	0	0	80	80	0	0	20	0	0	0	100	40	0	40	20	50	30	20	0	10	10	0	80	80	0	0	20	0	0	0	100	0	20	0
1899-12-31 22:54:34	1899-12-31 00:35:58	Přímý odkaz	2	11	3	4	1	7	9	8	5	10	6	12	30	10	40	20	80	0	0	20	100	0	0	0	30	10	60	0	0	50	50	0	0	0	0	100	100	0	0	0	0	0	0	100	0	0	0
1899-12-31 11:39:22	1899-12-31 00:28:08	Přímý odkaz	9	10	6	2	5	11	1	12	7	3	8	4	25	0	35	40	0	0	0	100	0	0	50	50	0	50	25	25	0	75	0	0	0	50	0	50	0	0	0	100	0	100	0	0	0	50	0
1899-12-31 16:42:25	1899-12-31 00:13:14	Přímý odkaz	1	5	8	9	11	6	7	12	3	4	2	10	0	0	10	90	0	0	0	100	0	0	0	100	20	0	10	70	30	10	10	50	0	10	0	90	100	0	0	0	0	0	0	100	0	0	0
1899-12-31 07:09:28	1899-12-31 00:16:20	Přímý odkaz	1	6	2	3	7	8	9	10	4	5	11	12	0	0	0	100	100	0	0	0	0	0	0	100	0	0	100	0	0	0	100	0	0	0	0	100	0	0	0	100	0	0	0	100	0	100	0
1899-12-31 20:11:03	1899-12-31 00:15:53	Přímý odkaz	3	5	2	4	6	7	8	12	1	10	9	11	30	0	0	70	50	0	0	50	60	0	0	40	60	20	20	0	50	10	40	0	30	10	30	30	100	0	0	0	50	20	30	0	20	20	30
1899-12-31 23:48:47	1899-12-31 01:11:48	Přímý odkaz	5	10	4	9	11	8	1	12	7	2	6	3	20	0	0	80	80	0	20	0	0	0	0	100	0	20	10	70	10	20	70	0	0	20	0	80	0	0	0	100	50	50	0	0	0	0	0
1899-12-31 20:07:10	1899-12-31 00:18:05	Přímý odkaz	2	3	1	4	5	6	7	8	9	10	11	12	50	0	0	50	0	0	100	0	100	0	0	0	0	0	0	100	0	0	100	0	0	0	0	100	0	0	0	100	0	0	0	100	0	0	0
1899-12-31 19:06:09	1899-12-31 00:40:12	Přímý odkaz	6	10	1	2	9	11	7	12	8	3	5	4	50	0	0	50	50	0	0	50	0	0	100	0	15	30	55	0	60	20	20	0	0	30	20	50	0	0	0	100	0	20	50	30	0	30	35
1899-12-31 08:51:30	1899-12-31 00:12:39	Přímý odkaz	1	2	3	6	5	8	7	9	4	11	10	12	60	0	15	35	60	0	0	40	30	0	0	70	10	0	30	60	40	20	0	40	85	0	0	15	90	0	0	10	80	20	0	0	0	0	0
1899-12-31 12:17:18	1899-12-31 00:15:42	Přímý odkaz	1	3	8	6	4	9	10	11	7	5	2	12	10	20	60	10	0	0	70	30	0	0	0	100	0	30	20	50	0	40	60	0	0	60	0	40	100	0	0	0	0	60	20	20	0	40	0
1899-12-31 16:57:02	1899-12-31 01:26:14	Přímý odkaz	2	3	1	4	7	8	5	9	6	10	11	12	0	0	30	70	25	0	75	0	10	0	10	80	15	35	50	0	30	5	40	15	15	15	0	70	70	0	0	30	0	0	100	0	100	0	0
1899-12-31 10:01:16	1899-12-31 00:24:18	Přímý odkaz	2	7	1	3	12	10	8	9	6	4	5	11	5	5	15	75	60	0	30	10	50	0	0	50	0	20	30	50	20	20	0	60	0	50	0	50	100	0	0	0	0	50	0	50	0	80	0
1899-12-31 20:05:29	1899-12-31 00:37:23	Přímý odkaz	1	7	2	8	4	6	10	11	9	3	5	12	10	0	10	80	10	0	80	10	10	0	90	0	0	20	20	60	20	40	40	0	10	10	10	70	100	0	0	0	0	30	0	70	0	0	0
1899-12-31 20:48:24	1899-12-31 00:51:22	Přímý odkaz	6	9	2	3	5	10	7	11	1	4	8	12	20	0	0	80	80	0	0	20	80	0	0	20	0	20	10	70	90	0	0	10	10	0	0	90	100	0	0	0	100	0	0	0	50	0	0
1899-12-31 23:48:47	1899-12-31 01:11:48	Přímý odkaz	5	10	4	9	11	8	1	12	7	2	6	3	20	0	0	80	80	0	20	0	0	0	0	100	0	20	10	70	10	20	70	0	0	20	0	80	0	0	0	100	50	50	0	0	0	0	0
1899-12-31 16:41:34	1899-12-31 00:16:27	Přímý odkaz	1	12	5	3	8	11	4	9	7	6	2	10	10	40	25	25	25	0	25	50	0	0	0	100	0	30	20	60	0	80	0	20	0	70	20	10	10	0	0	90	0	80	0	20	0	80	0
1899-12-31 09:16:13	1899-12-31 00:17:29	Přímý odkaz	1	2	7	3	12	6	9	10	5	4	8	11	20	0	50	30	100	0	0	0	20	0	20	60	10	10	70	10	35	35	20	10	0	0	0	100	0	0	0	100	50	0	0	50	0	0	0
1899-12-31 08:22:31	1899-12-31 00:13:56	Přímý odkaz	1	6	3	5	12	2	4	8	9	10	11	7	50	0	0	50	0	0	0	100	100	0	0	0	20	20	20	40	100	0	0	0	0	0	0	100	0	0	0	100	0	0	0	100	0	0	0
1899-12-31 10:40:45	1899-12-31 00:32:46	Přímý odkaz	1	2	3	9	10	4	7	11	6	8	5	12	10	0	20	70	3	30	67	0	0	50	50	0	0	30	15	55	20	10	50	20	20	20	20	40	10	0	0	90	5	5	20	70	20	10	50
1899-12-31 21:12:15	1899-12-31 00:27:43	Přímý odkaz	1	2	7	6	9	3	11	5	8	10	4	12	35	5	5	60	70	0	0	30	100	0	0	0	10	20	20	50	10	25	25	40	15	20	20	45	10	0	0	90	10	30	30	30	10	20	0
1899-12-31 08:36:44	1899-12-31 00:28:09	Přímý odkaz	2	12	6	5	8	9	10	11	3	4	1	7	20	0	10	70	20	0	80	0	0	0	100	0	50	30	20	0	50	30	20	0	60	20	0	20	100	0	0	0	0	70	0	30	0	40	0
1899-12-31 10:06:49	1899-12-31 00:38:28	Přímý odkaz	1	12	3	4	11	9	5	8	2	6	7	10	25	0	35	40	25	0	40	35	40	0	10	50	10	0	40	50	30	30	0	40	0	50	0	50	0	0	0	100	0	0	0	100	0	0	0
1899-12-31 20:11:03	1899-12-31 00:15:53	Přímý odkaz	3	5	2	4	6	7	8	12	1	10	9	11	30	0	0	70	50	0	0	50	60	0	0	40	60	20	20	0	50	10	40	0	30	10	30	30	100	0	0	0	50	20	30	0	20	20	30
1899-12-31 21:49:41	1899-12-31 00:06:19	Přímý odkaz	6	8	5	7	1	9	10	11	12	3	4	2	20	0	0	80	100	0	0	0	100	0	0	0	80	0	0	20	100	0	0	0	100	0	0	0	100	0	0	0	100	0	0	0	100	0	0
1899-12-31 19:51:26	1899-12-31 00:24:27	Přímý odkaz	1	2	4	8	12	11	9	10	3	7	5	6	80	0	10	10	100	0	0	0	100	0	0	0	60	10	0	30	100	0	0	0	100	0	0	0	100	0	0	0	100	0	0	0	90	10	0
1899-12-31 20:05:32	1899-12-31 00:31:26	Přímý odkaz	1	7	4	3	9	2	6	12	8	11	5	10	90	1	1	8	90	1	1	8	90	1	1	8	15	5	5	70	90	1	1	8	8	1	1	90	8	1	1	90	1	90	1	8	0	50	0
1899-12-31 09:25:37	1899-12-31 00:18:10	Přímý odkaz	2	6	1	3	9	5	10	11	7	4	12	8	40	0	10	50	100	0	0	0	100	0	0	0	0	80	20	0	20	0	30	50	0	20	40	40	0	0	0	100	20	80	0	0	0	80	0
1899-12-31 08:55:13	1899-12-31 00:20:07	Přímý odkaz	1	10	7	5	6	9	2	11	8	4	12	3	5	0	15	80	25	0	60	15	0	0	100	0	0	0	10	90	90	5	5	0	10	10	0	80	100	0	0	0	0	0	30	70	0	0	0
1899-12-31 08:22:31	1899-12-31 00:13:56	Přímý odkaz	1	6	3	5	12	2	4	8	9	10	11	7	50	0	0	50	0	0	0	100	100	0	0	0	20	20	20	40	100	0	0	0	0	0	0	100	0	0	0	100	0	0	0	100	0	0	0
1899-12-31 14:40:36	1899-12-31 00:07:46	Přímý odkaz	2	1	3	4	5	7	8	9	10	11	12	6	20	10	20	50	50	0	20	30	40	0	30	30	30	30	30	10	20	20	30	30	30	30	10	30	30	20	20	30	0	30	30	40	0	40	20
1899-12-31 16:41:34	1899-12-31 00:16:27	Přímý odkaz	1	12	5	3	8	11	4	9	7	6	2	10	10	40	25	25	25	0	25	50	0	0	0	100	0	30	20	60	0	80	0	20	0	70	20	10	10	0	0	90	0	80	0	20	0	80	0
1899-12-31 11:01:06	1899-12-31 00:18:25	Přímý odkaz	1	2	4	6	7	8	9	12	3	10	5	11	50	20	5	25	50	0	0	50	40	5	5	50	10	40	10	40	20	30	40	10	0	30	0	70	0	0	0	100	0	70	0	30	30	40	0
1899-12-31 07:41:51	1899-12-31 00:51:36	Přímý odkaz	1	5	2	6	7	8	9	10	3	4	11	12	60	5	25	10	80	0	0	20	0	15	75	10	10	40	40	10	10	60	25	5	50	35	10	5	25	25	25	25	25	60	10	5	10	40	10
1899-12-31 18:40:37	1899-12-31 00:29:23	Přímý odkaz	12	10	1	3	6	9	7	11	5	2	4	8	40	0	30	30	0	80	20	0	100	0	0	0	10	70	10	10	0	50	50	0	20	0	0	80	100	0	0	0	0	100	0	0	10	90	0
1899-12-31 22:11:50	1899-12-31 00:15:44	Přímý odkaz	4	11	2	5	6	1	7	12	3	8	9	10	30	0	30	50	100	0	0	0	25	0	25	50	20	20	40	20	100	0	0	0	100	0	0	0	100	0	0	0	100	0	0	0	100	0	0
1899-12-31 15:25:37	1899-12-31 00:26:55	Přímý odkaz	1	6	5	9	11	2	8	12	4	7	3	10	0	10	30	60	50	0	50	0	100	0	0	0	0	0	0	100	0	0	0	100	100	0	0	0	0	0	0	100	0	0	0	100	0	0	0
1899-12-31 22:43:49	1899-12-31 00:36:15	Přímý odkaz	11	7	3	2	4	10	6	12	5	1	9	8	100	0	0	0	100	0	0	0	100	0	0	0	60	20	10	10	75	20	5	0	20	50	30	0	100	0	0	0	10	60	10	20	0	20	0
1899-12-31 21:20:38	1899-12-31 00:09:07	Přímý odkaz	4	6	3	7	2	8	9	10	11	1	12	5	100	0	0	0	80	0	20	0	100	0	0	0	70	20	10	0	100	0	0	0	100	0	0	0	100	0	0	0	100	0	0	0	100	0	0
1899-12-31 13:05:05	1899-12-31 00:20:00	Přímý odkaz	5	6	7	1	12	2	4	3	10	9	8	11	0	0	50	50	100	0	0	0	100	0	0	0	100	0	0	0	100	0	0	0	100	0	0	0	100	0	0	0	100	0	0	0	100	0	0
1899-12-31 08:29:49	1899-12-31 00:39:09	Přímý odkaz	1	12	8	6	10	2	11	9	3	4	5	7	30	0	0	70	100	0	0	0	100	0	0	0	5	0	0	95	40	60	0	0	0	0	0	100	0	0	0	100	50	50	0	0	0	0	0
1899-12-31 14:54:01	1899-12-31 00:19:57	Přímý odkaz	5	11	2	1	7	8	3	12	9	4	10	6	40	0	5	55	90	0	10	0	99	0	1	0	70	10	10	10	80	0	5	15	50	30	0	20	60	0	0	40	0	0	0	100	40	10	20
1899-12-31 19:04:34	1899-12-31 00:21:01	Přímý odkaz	3	10	5	8	11	4	6	2	7	9	1	12	15	10	15	60	10	10	10	70	15	5	10	70	50	15	30	5	70	0	10	20	70	0	10	20	80	0	0	20	20	20	20	40	30	10	0
1899-12-31 12:17:18	1899-12-31 00:15:42	Přímý odkaz	1	3	8	6	4	9	10	11	7	5	2	12	10	20	60	10	0	0	70	30	0	0	0	100	0	30	20	50	0	40	60	0	0	60	0	40	100	0	0	0	0	60	20	20	0	40	0
1899-12-31 20:25:32	1899-12-31 01:13:53	Přímý odkaz	2	11	1	7	10	5	3	6	4	9	8	12	90	0	10	0	100	0	0	0	100	0	0	0	100	0	0	0	50	50	0	0	50	50	0	0	100	0	0	0	0	100	0	0	0	100	0
1899-12-31 16:17:35	1899-12-31 02:53:15	Přímý odkaz	1	7	4	3	12	8	5	9	2	11	6	10	70	0	0	30	80	0	10	10	100	0	0	0	50	0	20	30	20	50	15	15	40	30	20	10	50	0	0	50	0	80	10	10	50	20	0
1899-12-31 09:46:55	1899-12-31 00:20:41	Přímý odkaz	4	7	2	8	12	11	10	9	1	5	3	6	30	10	20	40	30	10	20	40	10	10	40	40	0	30	30	40	10	30	30	30	5	35	30	30	40	0	20	40	0	50	0	50	0	50	0
1899-12-31 17:29:49	1899-12-31 00:09:28	Přímý odkaz	1	5	7	9	12	6	2	10	4	8	11	3	40	10	0	50	65	0	15	20	0	0	0	100	10	0	10	80	0	0	0	100	20	0	0	80	100	0	0	0	10	70	10	10	90	0	10
1899-12-31 09:25:37	1899-12-31 00:18:10	Přímý odkaz	2	6	1	3	9	5	10	11	7	4	12	8	40	0	10	50	100	0	0	0	100	0	0	0	0	80	20	0	20	0	30	50	0	20	40	40	0	0	0	100	20	80	0	0	0	80	0
1899-12-31 10:06:43	1899-12-31 00:30:19	Přímý odkaz	2	12	1	4	5	6	8	10	3	7	9	11	20	0	10	70	100	0	0	0	100	0	0	0	20	20	20	40	100	0	0	0	20	20	0	60	10	0	0	90	0	20	0	80	0	0	0
1899-12-31 11:47:12	1899-12-31 00:34:48	Přímý odkaz	5	2	1	3	7	9	8	10	4	12	6	11	10	0	30	60	10	10	0	80	20	0	0	80	0	10	60	30	10	40	40	10	0	10	30	60	40	0	0	60	0	80	20	0	20	50	20
1899-12-31 17:33:37	1899-12-31 00:24:38	Přímý odkaz	1	3	11	6	10	2	8	12	5	7	4	9	5	5	20	70	40	0	0	60	80	0	0	20	0	50	30	20	5	35	50	10	20	20	30	30	90	0	10	0	20	0	0	80	0	0	0
1899-12-31 20:48:24	1899-12-31 00:51:22	Přímý odkaz	6	9	2	3	5	10	7	11	1	4	8	12	20	0	0	80	80	0	0	20	80	0	0	20	0	20	10	70	90	0	0	10	10	0	0	90	100	0	0	0	100	0	0	0	50	0	0
1899-12-31 22:11:50	1899-12-31 00:15:44	Přímý odkaz	4	11	2	5	6	1	7	12	3	8	9	10	30	0	30	50	100	0	0	0	25	0	25	50	20	20	40	20	100	0	0	0	100	0	0	0	100	0	0	0	100	0	0	0	100	0	0
1899-12-31 07:51:21	1899-12-31 00:20:15	Přímý odkaz	4	6	1	3	7	8	5	9	2	10	11	12	8	1	1	90	20	1	9	70	10	5	5	80	10	25	16	50	10	50	30	10	10	5	5	80	9	1	1	90	10	50	10	40	10	5	5
1899-12-31 17:52:53	1899-12-31 00:53:09	Přímý odkaz	2	7	3	4	9	10	6	12	1	5	8	11	10	10	30	50	30	10	20	30	10	0	0	90	10	10	40	40	10	20	20	50	10	20	30	40	1	0	0	99	0	0	0	100	0	0	10
1899-12-31 11:52:15	1899-12-31 00:26:39	Přímý odkaz	2	4	1	3	6	8	10	11	5	7	9	12	0	0	0	100	0	0	0	100	100	0	0	0	0	0	50	50	0	0	0	100	0	0	0	100	0	0	0	100	100	0	0	0	0	0	0
1899-12-31 22:23:14	1899-12-31 00:11:43	Přímý odkaz	1	2	3	5	8	7	6	12	9	4	10	11	75	0	0	25	100	0	0	0	100	0	0	0	100	0	0	0	50	50	0	0	100	50	0	0	100	0	0	0	50	50	0	0	100	0	0
1899-12-31 10:27:59	1899-12-31 00:49:57	Přímý odkaz	11	7	3	1	5	6	10	9	8	2	4	12	15	0	5	80	20	10	60	10	90	0	0	10	10	50	30	10	10	20	70	0	50	20	10	20	20	0	0	80	30	60	0	10	65	25	10
1899-12-31 19:47:01	1899-12-31 00:17:55	Přímý odkaz	4	6	2	1	12	7	8	11	9	5	3	10	30	20	20	30	50	0	0	50	50	0	0	50	20	20	30	30	50	0	0	50	25	25	25	25	100	0	0	0	0	0	0	100	0	0	0
1899-12-31 22:08:51	1899-12-31 00:17:38	Přímý odkaz	8	11	4	5	2	9	7	10	3	1	12	6	10	0	20	70	10	0	0	90	0	0	100	0	0	0	20	80	20	20	20	40	0	20	0	80	0	0	0	100	80	10	0	10	0	5	0
1899-12-31 07:47:16	1899-12-31 00:15:17	Přímý odkaz	1	2	4	6	9	7	10	11	3	8	5	12	0	0	15	85	60	0	20	20	0	0	100	0	0	0	100	0	0	0	100	0	0	0	0	100	0	0	0	100	0	100	0	0	50	50	0
1899-12-31 17:52:53	1899-12-31 00:53:09	Přímý odkaz	2	7	3	4	9	10	6	12	1	5	8	11	10	10	30	50	30	10	20	30	10	0	0	90	10	10	40	40	10	20	20	50	10	20	30	40	1	0	0	99	0	0	0	100	0	0	10
1899-12-31 20:19:15	1899-12-31 00:13:35	Přímý odkaz	1	9	4	5	2	8	6	10	3	7	11	12	20	0	10	70	10	0	90	0	100	0	0	0	30	20	10	40	70	10	20	0	20	20	10	50	10	0	0	90	10	40	0	50	0	0	0
1899-12-31 16:17:35	1899-12-31 02:53:15	Přímý odkaz	1	7	4	3	12	8	5	9	2	11	6	10	70	0	0	30	80	0	10	10	100	0	0	0	50	0	20	30	20	50	15	15	40	30	20	10	50	0	0	50	0	80	10	10	50	20	0
1899-12-31 09:06:49	1899-12-31 01:23:38	Přímý odkaz	1	10	6	7	9	11	4	12	3	8	2	5	30	2	48	50	20	0	1	79	1	0	1	98	1	1	29	69	30	20	10	40	0	30	20	50	99	2	0	1	1	79	1	20	1	59	1
1899-12-31 20:07:10	1899-12-31 00:18:05	Přímý odkaz	2	3	1	4	5	6	7	8	9	10	11	12	50	0	0	50	0	0	100	0	100	0	0	0	0	0	0	100	0	0	100	0	0	0	0	100	0	0	0	100	0	0	0	100	0	0	0
1899-12-31 12:37:50	1899-12-31 00:13:53	Přímý odkaz	2	5	1	4	12	7	8	9	10	6	11	3	0	0	0	100	100	0	0	0	100	0	0	0	50	20	0	30	20	30	30	20	10	40	0	50	50	0	0	50	0	0	0	100	0	0	0
1899-12-31 14:35:20	1899-12-31 00:15:36	Přímý odkaz	6	8	2	4	10	7	3	11	1	5	9	12	80	0	20	0	10	40	40	10	0	20	80	0	0	20	30	50	40	20	20	20	0	0	10	90	0	0	0	100	0	0	0	100	0	0	0
1899-12-31 19:32:58	1899-12-31 00:19:55	Přímý odkaz	1	2	4	6	5	7	10	11	8	3	9	12	20	20	10	50	30	30	10	30	50	20	30	0	0	10	20	70	80	20	0	0	50	10	0	40	100	0	0	0	50	0	0	50	90	0	0
1899-12-31 20:42:09	1899-12-31 00:43:18	Přímý odkaz	2	6	5	12	9	10	3	7	4	8	1	11	60	0	0	40	58	0	40	2	28	0	2	70	10	0	40	50	80	10	10	0	10	70	0	20	80	0	0	20	0	100	0	0	0	80	0
1899-12-31 12:20:25	1899-12-31 00:27:19	Přímý odkaz	1	5	4	3	8	10	6	12	7	2	11	9	5	1	5	89	1	4	95	0	5	20	75	0	5	5	10	80	5	20	70	5	10	30	30	30	100	0	0	0	20	0	0	80	20	0	0
1899-12-31 13:12:22	1899-12-31 00:43:39	Přímý odkaz	1	6	12	4	10	5	7	3	2	9	8	11	10	0	0	90	100	0	0	0	90	0	10	0	0	30	20	50	100	0	0	0	70	0	0	30	90	0	0	10	100	0	0	0	0	0	0
1899-12-31 22:43:28	1899-12-31 02:09:25	Přímý odkaz	1	5	6	3	9	10	12	8	2	4	7	11	18	0	2	80	50	0	0	50	100	0	0	0	0	40	0	60	20	40	0	40	20	50	0	30	15	0	0	85	0	90	0	10	0	10	0
1899-12-31 21:03:47	1899-12-31 00:34:40	Přímý odkaz	2	4	1	6	8	9	10	3	7	5	11	12	100	0	0	0	100	0	0	0	100	0	0	0	100	0	0	0	100	0	0	0	100	0	0	0	100	0	0	0	100	0	0	0	100	0	0
1899-12-31 08:30:41	1899-12-31 00:25:05	Přímý odkaz	1	5	2	7	8	9	6	10	3	11	4	12	50	0	0	50	100	0	0	0	0	0	0	100	50	0	0	50	100	0	0	0	0	0	0	100	0	0	0	100	0	100	0	0	0	0	0
1899-12-31 14:44:22	1899-12-31 00:25:16	Přímý odkaz	7	12	8	4	3	9	5	11	6	2	1	10	25	25	0	50	100	0	0	0	80	0	20	0	0	30	0	70	100	0	0	0	0	40	0	60	100	0	0	0	20	80	0	0	0	60	0
1899-12-31 16:13:21	1899-12-31 00:55:32	Přímý odkaz	5	10	4	2	8	6	12	11	7	3	1	9	10	0	20	70	60	0	20	20	100	0	0	0	20	30	45	5	30	10	30	30	40	20	20	20	0	0	0	100	10	10	0	80	0	30	20
1899-12-31 22:29:06	1899-12-31 00:47:29	Přímý odkaz	1	11	7	9	5	2	12	8	4	3	10	6	20	0	5	75	100	0	0	0	100	0	0	0	65	0	5	30	50	0	0	50	20	0	0	80	90	0	0	10	100	0	0	0	50	0	0
1899-12-31 15:44:43	1899-12-31 00:32:37	Přímý odkaz	1	6	2	3	7	8	9	10	5	4	11	12	10	15	5	70	100	0	0	0	100	0	0	0	0	0	0	100	10	80	10	0	5	0	0	95	100	0	0	0	100	0	0	0	0	0	0
1899-12-31 12:13:17	1899-12-31 03:48:26	Přímý odkaz	1	8	2	4	6	7	9	11	5	3	10	12	10	0	40	50	50	0	0	50	50	0	0	50	0	20	20	60	40	20	20	20	20	20	20	40	100	0	0	0	100	0	0	0	0	0	20
1899-12-31 13:05:05	1899-12-31 00:20:00	Přímý odkaz	5	6	7	1	12	2	4	3	10	9	8	11	0	0	50	50	100	0	0	0	100	0	0	0	100	0	0	0	100	0	0	0	100	0	0	0	100	0	0	0	100	0	0	0	100	0	0
1899-12-31 13:38:41	1899-12-31 00:06:09	Přímý odkaz	4	3	5	8	12	2	1	10	7	9	6	11	0	0	10	90	20	0	0	80	20	0	0	80	10	0	20	70	10	5	15	70	0	0	0	100	0	0	0	100	0	0	0	100	0	0	0
1899-12-31 22:06:51	1899-12-31 00:14:13	Přímý odkaz	1	4	3	8	10	6	7	11	5	12	2	9	10	0	60	30	0	40	40	20	0	0	10	90	50	20	10	20	0	40	10	50	20	20	20	40	30	20	20	30	30	20	20	30	90	0	0
1899-12-31 13:56:11	1899-12-31 00:22:50	Přímý odkaz	2	4	5	9	8	11	6	12	3	7	1	10	30	10	10	50	0	0	0	100	0	0	100	0	0	10	40	50	0	0	20	80	0	30	0	70	0	0	0	100	0	0	0	100	0	0	0
1899-12-31 10:03:19	1899-12-31 00:13:46	Přímý odkaz	3	10	2	1	12	11	4	7	5	6	9	8	50	0	0	50	100	0	0	0	100	0	0	0	5	25	20	50	100	0	0	0	20	20	10	50	100	0	0	0	50	50	0	0	50	50	0
1899-12-31 19:03:49	1899-12-31 00:06:22	Přímý odkaz	1	2	3	4	5	6	7	8	9	10	11	12	10	40	60	10	10	10	50	10	10	10	50	10	10	10	50	10	10	10	40	0	20	30	30	10	10	0	60	30	20	30	50	20	10	30	50
1899-12-31 15:55:49	1899-12-31 00:48:22	Přímý odkaz	4	7	5	3	11	1	8	9	6	2	10	12	10	0	10	80	50	10	10	30	100	0	0	0	10	30	30	30	10	10	40	40	0	10	10	80	0	0	10	90	0	50	0	50	0	0	0
1899-12-31 18:40:37	1899-12-31 00:29:23	Přímý odkaz	12	10	1	3	6	9	7	11	5	2	4	8	40	0	30	30	0	80	20	0	100	0	0	0	10	70	10	10	0	50	50	0	20	0	0	80	100	0	0	0	0	100	0	0	10	90	0
1899-12-31 14:27:54	1899-12-31 00:12:46	Přímý odkaz	1	5	2	6	7	8	12	9	4	3	11	10	0	10	10	80	0	0	20	80	0	0	0	100	0	30	10	60	0	0	0	100	20	20	0	60	0	0	0	100	0	50	0	50	0	0	0
1899-12-31 10:05:05	1899-12-31 00:23:08	Přímý odkaz	1	2	3	4	5	6	7	8	9	10	11	12	50	5	20	25	80	0	20	0	30	0	0	70	20	20	50	10	0	20	60	20	0	40	50	10	100	0	0	0	20	80	0	0	10	70	20
1899-12-31 16:13:21	1899-12-31 00:55:32	Přímý odkaz	5	10	4	2	8	6	12	11	7	3	1	9	10	0	20	70	60	0	20	20	100	0	0	0	20	30	45	5	30	10	30	30	40	20	20	20	0	0	0	100	10	10	0	80	0	30	20
1899-12-31 23:18:43	1899-12-31 00:17:55	Přímý odkaz	1	8	7	5	10	6	11	12	3	4	2	9	20	0	40	40	90	0	0	10	100	0	0	0	0	30	20	50	10	30	5	55	45	10	15	30	90	0	10	0	30	20	0	50	40	10	0
1899-12-31 14:54:01	1899-12-31 00:19:57	Přímý odkaz	5	11	2	1	7	8	3	12	9	4	10	6	40	0	5	55	90	0	10	0	99	0	1	0	70	10	10	10	80	0	5	15	50	30	0	20	60	0	0	40	0	0	0	100	40	10	20
1899-12-31 18:28:40	1899-12-31 03:50:12	Přímý odkaz	1	12	8	6	9	5	2	4	3	7	11	10	0	0	0	100	100	0	0	0	0	0	100	0	10	0	0	90	90	0	0	10	90	0	0	10	100	0	0	0	100	0	0	0	0	0	0
1899-12-31 16:58:30	1899-12-31 00:32:20	Přímý odkaz	1	3	5	4	8	7	6	12	10	9	2	11	50	0	25	25	30	0	50	20	50	0	0	50	20	30	30	20	50	0	25	25	0	0	0	100	50	0	0	50	0	0	0	100	50	0	0
1899-12-31 09:06:49	1899-12-31 01:23:38	Přímý odkaz	1	10	6	7	9	11	4	12	3	8	2	5	30	2	48	50	20	0	1	79	1	0	1	98	1	1	29	69	30	20	10	40	0	30	20	50	99	2	0	1	1	79	1	20	1	59	1
1899-12-31 23:57:28	1899-12-31 00:26:18	Přímý odkaz	5	4	8	7	6	9	10	11	1	2	3	12	20	0	0	80	30	0	70	0	100	0	0	0	10	10	20	60	100	0	0	0	10	80	0	10	80	0	0	20	5	95	0	0	10	80	0
															31.5156	3.625	11.3711	53.2812	51.6719	2.52344	13.9805	30.7305	53.2227	1.00791	14.5312	32.2266	20.8086	18.918	20.0742	39.418	34.2188	20.4688	30.8203	23.8477	27.3242	19.9336	9.28906	42.4141	47.3398	1.01953	2.42578	47.9883	22.1457	30.4492	6.28906	39.2773	24.9062	18.7266	2.55859
[truncated: 175 more columns]

## Sheet: List1
Q2_1_1
Q2_1_2
Q2_1_3
Q2_1_4
Q2_2_1
Q2_2_2
Q2_2_3
Q2_2_4
Q2_3_1
Q2_3_2
Q2_3_3
Q2_3_4
Q2_4_1
Q2_4_2
Q2_4_3
Q2_4_4
Q2_5_1
Q2_5_2
Q2_5_3
Q2_5_4
Q2_6_1
Q2_6_2
Q2_6_3
Q2_6_4
Q2_7_1
Q2_7_2
Q2_7_3
Q2_7_4
Q2_8_1
Q2_8_2
Q2_8_3
Q2_8_4
Q2_9_1
Q2_9_2
Q2_9_3
Q2_9_4
Q2_10_1
Q2_10_2
Q2_10_3
Q2_10_4
Q2_11_1
Q2_11_2
Q2_11_3
Q2_11_4
Q2_12_1
Q2_12_2
Q2_12_3
Q2_12_4
